# Supplementary material for: Awareness and knowledge associated to Human papillomavirus infection among university students in Morocco: A cross-sectional study
Source: PLoS One. 2022 Jul 8;17(7):e0271222. doi: 10.1371/journal.pone.0271222 (PMC9269923; doi:10.1371/journal.pone.0271222)
Supplement: S1 Table — (XLSX) [file pone.0271222.s001.xlsx]

## Sheet: dataset1
FicheNumber	Age	Gender	Marital status	Employed	Geographic Origin	Year of study	LevelOfStudy	First year	Second year	Third year	Master	Departement	Curruculum	AIDS	Syphilis	Hepatitis B	HPV	Herpes	Chlamydia	Trichomona	None of the sexually transmitted infections	HPV awareness	is HPV infection symptomatic ?	Is HPV infection associated with any disease ?	Is there any association betwen HPV and Cervical Cancer ?	Do you think that HPV infection is the main cause of Cervical cancer ?	Do you know any prevention strategies against HPV infection ?	Heard of cervical cancer	Score of knowledge about HPV	groupof knowlege about HPV	Good knowledge about HPV	Age Group
1	25	Female	Single	No	Urban	Third year	undergraduate	No	No	Yes	No	Biology	Yes	Yes	Yes	Yes	No	No	No	No	No	Yes	Yes	Yes	Yes	Yes	No	Yes	3	High knowledge	Yes	22 to 28
2	26	Female	Single	Yes	Urban	Third year	undergraduate	No	No	Yes	No	Biology	Yes	Yes	No	Yes	No	No	No	No	No	No	#NULL!	#NULL!	#NULL!	#NULL!	#NULL!	Yes	#NULL!	#NULL!	#NULL!	22 to 28
3	26	Male	Single	No	Urban	Third year	undergraduate	No	No	Yes	No	Chemistry	No	Yes	No	No	No	No	No	No	No	Yes	Yes	Yes	Dont know	No	No	Yes	1	Low knowledge	No	22 to 28
4	23	Female	Single	No	Urban	Third year	undergraduate	No	No	Yes	No	Biology	Yes	Yes	No	No	No	No	No	No	No	Yes	Yes	Dont know	Dont know	Dont know	No	Yes	0	Low knowledge	No	22 to 28
5	27	Male	Single	No	Urban	Third year	undergraduate	No	No	Yes	No	Chemistry	No	No	No	No	No	No	No	No	Yes	No	#NULL!	#NULL!	#NULL!	#NULL!	#NULL!	Yes	#NULL!	#NULL!	#NULL!	22 to 28
6	24	Male	Single	No	Urban	Third year	undergraduate	No	No	Yes	No	Chemistry	No	No	No	No	No	No	No	No	Yes	No	#NULL!	#NULL!	#NULL!	#NULL!	#NULL!	Yes	#NULL!	#NULL!	#NULL!	22 to 28
7	24	Female	Single	No	Urban	Third year	undergraduate	No	No	Yes	No	Chemistry	No	No	No	No	No	No	No	No	Yes	No	#NULL!	#NULL!	#NULL!	#NULL!	#NULL!	Yes	#NULL!	#NULL!	#NULL!	22 to 28
8	23	Female	Single	No	Urban	Third year	undergraduate	No	No	Yes	No	Biology	Yes	Yes	No	No	No	No	No	No	No	Yes	Yes	No	Dont know	Dont know	Dont know	Yes	0	Low knowledge	No	22 to 28
9	21	Female	Single	No	Urban	Master	graduate	No	No	No	Yes	Chemistry	No	Yes	No	Yes	No	No	No	No	No	No	#NULL!	#NULL!	#NULL!	#NULL!	#NULL!	Yes	#NULL!	#NULL!	#NULL!	17 to 21
10	22	Female	Single	No	Urban	Third year	undergraduate	No	No	Yes	No	Biology	Yes	Yes	No	No	No	No	No	No	No	No	#NULL!	#NULL!	#NULL!	#NULL!	#NULL!	Yes	#NULL!	#NULL!	#NULL!	22 to 28
11	20	Male	Single	No	Urban	Third year	undergraduate	No	No	Yes	No	Chemistry	No	Yes	No	No	No	No	No	No	No	No	#NULL!	#NULL!	#NULL!	#NULL!	#NULL!	No	#NULL!	#NULL!	#NULL!	17 to 21
12	22	Female	Single	No	Urban	Third year	undergraduate	No	No	Yes	No	Chemistry	No	Yes	No	No	No	No	No	No	No	No	#NULL!	#NULL!	#NULL!	#NULL!	#NULL!	Yes	#NULL!	#NULL!	#NULL!	22 to 28
13	19	Female	Single	No	Urban	First year	undergraduate	Yes	No	No	No	Biology	Yes	Yes	No	No	No	No	No	No	No	No	#NULL!	#NULL!	#NULL!	#NULL!	#NULL!	Yes	#NULL!	#NULL!	#NULL!	17 to 21
14	24	Male	Single	No	Urban	Third year	undergraduate	No	No	Yes	No	Biology	Yes	Yes	No	No	No	No	No	No	No	No	#NULL!	#NULL!	#NULL!	#NULL!	#NULL!	Yes	#NULL!	#NULL!	#NULL!	22 to 28
15	25	Male	Single	No	Urban	Third year	undergraduate	No	No	Yes	No	Biology	Yes	Yes	No	No	No	No	No	No	No	No	#NULL!	#NULL!	#NULL!	#NULL!	#NULL!	Yes	#NULL!	#NULL!	#NULL!	22 to 28
16	21	Male	Single	No	Urban	Third year	undergraduate	No	No	Yes	No	Chemistry	No	No	No	No	No	No	No	No	Yes	No	#NULL!	#NULL!	#NULL!	#NULL!	#NULL!	No	#NULL!	#NULL!	#NULL!	17 to 21
17	22	Male	Single	No	Urban	Third year	undergraduate	No	No	Yes	No	Chemistry	No	No	No	No	No	No	No	No	Yes	No	#NULL!	#NULL!	#NULL!	#NULL!	#NULL!	No	#NULL!	#NULL!	#NULL!	22 to 28
18	21	Male	Single	No	Urban	Third year	undergraduate	No	No	Yes	No	Chemistry	No	No	No	No	No	No	No	No	Yes	No	#NULL!	#NULL!	#NULL!	#NULL!	#NULL!	No	#NULL!	#NULL!	#NULL!	17 to 21
19	21	Male	Single	No	Urban	Third year	undergraduate	No	No	Yes	No	Chemistry	No	Yes	No	No	No	No	No	No	No	No	#NULL!	#NULL!	#NULL!	#NULL!	#NULL!	No	#NULL!	#NULL!	#NULL!	17 to 21
20	22	Female	Single	No	Urban	Third year	undergraduate	No	No	Yes	No	Chemistry	No	Yes	No	No	No	No	No	No	No	No	#NULL!	#NULL!	#NULL!	#NULL!	#NULL!	Yes	#NULL!	#NULL!	#NULL!	22 to 28
21	22	Female	Single	No	Urban	Third year	undergraduate	No	No	Yes	No	Chemistry	No	Yes	No	No	No	No	No	No	No	No	#NULL!	#NULL!	#NULL!	#NULL!	#NULL!	No	#NULL!	#NULL!	#NULL!	22 to 28
22	21	Female	Single	No	Urban	Third year	undergraduate	No	No	Yes	No	Chemistry	No	Yes	No	No	No	No	No	No	No	No	#NULL!	#NULL!	#NULL!	#NULL!	#NULL!	No	#NULL!	#NULL!	#NULL!	17 to 21
23	21	Male	Single	No	Urban	Third year	undergraduate	No	No	Yes	No	Chemistry	No	Yes	No	No	No	No	No	No	No	No	#NULL!	#NULL!	#NULL!	#NULL!	#NULL!	No	#NULL!	#NULL!	#NULL!	17 to 21
24	23	Female	Single	No	Urban	Third year	undergraduate	No	No	Yes	No	Maths and Computer Science	No	Yes	No	No	No	No	No	No	No	No	#NULL!	#NULL!	#NULL!	#NULL!	#NULL!	Yes	#NULL!	#NULL!	#NULL!	22 to 28
25	22	Female	Single	No	Urban	Third year	undergraduate	No	No	Yes	No	Biology	Yes	Yes	No	No	No	No	No	No	No	No	#NULL!	#NULL!	#NULL!	#NULL!	#NULL!	Yes	#NULL!	#NULL!	#NULL!	22 to 28
26	22	Female	Single	No	Urban	Third year	undergraduate	No	No	Yes	No	Biology	Yes	Yes	No	No	No	No	No	No	No	No	#NULL!	#NULL!	#NULL!	#NULL!	#NULL!	Yes	#NULL!	#NULL!	#NULL!	22 to 28
27	22	Female	Single	No	Urban	Third year	undergraduate	No	No	Yes	No	Biology	Yes	Yes	No	No	No	No	No	No	No	No	#NULL!	#NULL!	#NULL!	#NULL!	#NULL!	Yes	#NULL!	#NULL!	#NULL!	22 to 28
28	22	Female	Single	No	Rural	Third year	undergraduate	No	No	Yes	No	Chemistry	No	No	No	No	No	No	No	No	Yes	No	#NULL!	#NULL!	#NULL!	#NULL!	#NULL!	Yes	#NULL!	#NULL!	#NULL!	22 to 28
29	24	Male	Single	No	Urban	Third year	undergraduate	No	No	Yes	No	Chemistry	No	Yes	No	No	No	No	No	No	No	No	#NULL!	#NULL!	#NULL!	#NULL!	#NULL!	Yes	#NULL!	#NULL!	#NULL!	22 to 28
30	24	Female	Single	No	Urban	Third year	undergraduate	No	No	Yes	No	Biology	Yes	Yes	No	No	No	No	No	No	No	No	#NULL!	#NULL!	#NULL!	#NULL!	#NULL!	Yes	#NULL!	#NULL!	#NULL!	22 to 28
31	22	Male	Single	No	Urban	Third year	undergraduate	No	No	Yes	No	Chemistry	No	Yes	No	No	No	No	No	No	No	No	#NULL!	#NULL!	#NULL!	#NULL!	#NULL!	Yes	#NULL!	#NULL!	#NULL!	22 to 28
32	22	Female	Single	No	Urban	Third year	undergraduate	No	No	Yes	No	Biology	Yes	Yes	No	No	No	No	No	No	No	Yes	Yes	No	Dont know	Yes	No	Yes	1	Low knowledge	No	22 to 28
33	23	Female	Single	No	Urban	Third year	undergraduate	No	No	Yes	No	Biology	Yes	Yes	No	No	No	No	No	No	No	Yes	Yes	No	Dont know	Yes	No	No	1	Low knowledge	No	22 to 28
34	22	Male	Single	No	Urban	Third year	undergraduate	No	No	Yes	No	Biology	Yes	Yes	No	No	No	No	No	No	No	No	#NULL!	#NULL!	#NULL!	#NULL!	#NULL!	Yes	#NULL!	#NULL!	#NULL!	22 to 28
35	22	Male	Single	No	Urban	Third year	undergraduate	No	No	Yes	No	Chemistry	No	Yes	No	No	No	No	No	No	No	Yes	No	Dont know	Dont know	Yes	No	Yes	2	Low knowledge	No	22 to 28
36	23	Male	Single	No	Urban	Third year	undergraduate	No	No	Yes	No	Chemistry	No	Yes	No	No	No	No	No	No	No	Yes	Dont know	Dont know	Dont know	Dont know	Dont know	Yes	0	Low knowledge	No	22 to 28
37	24	Male	Single	No	Urban	Third year	undergraduate	No	No	Yes	No	Biology	Yes	Yes	No	No	No	No	Yes	No	No	No	#NULL!	#NULL!	#NULL!	#NULL!	#NULL!	Yes	#NULL!	#NULL!	#NULL!	22 to 28
38	22	Male	Single	No	Urban	Third year	undergraduate	No	No	Yes	No	Biology	Yes	Yes	No	No	No	No	No	No	No	No	#NULL!	#NULL!	#NULL!	#NULL!	#NULL!	Yes	#NULL!	#NULL!	#NULL!	22 to 28
39	21	Male	Single	No	Urban	Third year	undergraduate	No	No	Yes	No	Biology	Yes	Yes	No	No	No	No	No	No	No	No	#NULL!	#NULL!	#NULL!	#NULL!	#NULL!	Yes	#NULL!	#NULL!	#NULL!	17 to 21
40	21	Male	Single	No	Rural	Third year	undergraduate	No	No	Yes	No	Chemistry	No	Yes	No	No	No	No	No	No	No	No	#NULL!	#NULL!	#NULL!	#NULL!	#NULL!	No	#NULL!	#NULL!	#NULL!	17 to 21
41	20	Male	Single	No	Urban	Third year	undergraduate	No	No	Yes	No	Biology	Yes	Yes	No	No	No	No	No	No	No	Yes	No	Dont know	Yes	Yes	No	Yes	3	High knowledge	Yes	17 to 21
42	21	Male	Single	No	Rural	Third year	undergraduate	No	No	Yes	No	Biology	Yes	Yes	Yes	No	Yes	No	No	No	No	Yes	Yes	Yes	No	Yes	No	Yes	2	Low knowledge	No	17 to 21
43	23	Male	Single	No	Urban	Third year	undergraduate	No	No	Yes	No	Biology	Yes	Yes	No	No	Yes	No	No	No	No	Yes	No	No	Dont know	Dont know	Dont know	Yes	1	Low knowledge	No	22 to 28
44	22	Male	Single	No	Urban	Second year	undergraduate	No	Yes	No	No	Biology	Yes	Yes	Yes	No	No	No	No	No	No	No	#NULL!	#NULL!	#NULL!	#NULL!	#NULL!	No	#NULL!	#NULL!	#NULL!	22 to 28
45	22	Male	Single	No	Urban	Second year	undergraduate	No	Yes	No	No	Biology	Yes	Yes	Yes	No	No	No	No	No	No	No	#NULL!	#NULL!	#NULL!	#NULL!	#NULL!	No	#NULL!	#NULL!	#NULL!	22 to 28
46	21	Female	Single	No	Urban	Third year	undergraduate	No	No	Yes	No	Biology	Yes	Yes	Yes	No	No	No	No	No	No	No	#NULL!	#NULL!	#NULL!	#NULL!	#NULL!	Yes	#NULL!	#NULL!	#NULL!	17 to 21
47	21	Female	Single	No	Urban	Third year	undergraduate	No	No	Yes	No	Biology	Yes	Yes	No	Yes	No	No	No	No	No	No	#NULL!	#NULL!	#NULL!	#NULL!	#NULL!	Yes	#NULL!	#NULL!	#NULL!	17 to 21
48	21	Female	Single	No	Urban	Third year	undergraduate	No	No	Yes	No	Biology	Yes	Yes	No	Yes	No	No	No	No	No	No	#NULL!	#NULL!	#NULL!	#NULL!	#NULL!	No	#NULL!	#NULL!	#NULL!	17 to 21
49	22	Male	Single	No	Urban	Third year	undergraduate	No	No	Yes	No	Biology	Yes	Yes	Yes	Yes	No	No	No	No	No	Yes	Yes	No	Yes	Yes	No	Yes	2	Low knowledge	No	22 to 28
50	22	Male	Single	No	Urban	Third year	undergraduate	No	No	Yes	No	Biology	Yes	Yes	Yes	Yes	No	No	No	No	No	No	#NULL!	#NULL!	#NULL!	#NULL!	#NULL!	Yes	#NULL!	#NULL!	#NULL!	22 to 28
51	23	Female	Single	No	Urban	Third year	undergraduate	No	No	Yes	No	Biology	Yes	Yes	No	No	No	No	No	No	No	No	#NULL!	#NULL!	#NULL!	#NULL!	#NULL!	Yes	#NULL!	#NULL!	#NULL!	22 to 28
52	21	Female	Single	No	Urban	Third year	undergraduate	No	No	Yes	No	Biology	Yes	Yes	No	No	No	No	No	No	No	No	#NULL!	#NULL!	#NULL!	#NULL!	#NULL!	Yes	#NULL!	#NULL!	#NULL!	17 to 21
53	21	Female	Single	No	Urban	Third year	undergraduate	No	No	Yes	No	Biology	Yes	Yes	No	No	No	No	No	No	No	Yes	Yes	Dont know	Yes	Yes	Yes	Yes	3	High knowledge	Yes	17 to 21
54	22	Female	Single	No	Urban	Third year	undergraduate	No	No	Yes	No	Biology	Yes	Yes	No	No	No	No	No	No	No	Yes	Yes	Dont know	Yes	Yes	Yes	Yes	3	High knowledge	Yes	22 to 28
55	24	Male	Single	No	Urban	Third year	undergraduate	No	No	Yes	No	Chemistry	No	Yes	No	No	No	No	No	No	No	No	#NULL!	#NULL!	#NULL!	#NULL!	#NULL!	Yes	#NULL!	#NULL!	#NULL!	22 to 28
56	24	Male	Single	No	Urban	Third year	undergraduate	No	No	Yes	No	Chemistry	No	Yes	No	No	No	No	No	No	No	No	#NULL!	#NULL!	#NULL!	#NULL!	#NULL!	No	#NULL!	#NULL!	#NULL!	22 to 28
57	23	Male	Single	No	Urban	Third year	undergraduate	No	No	Yes	No	Chemistry	No	Yes	Yes	No	No	No	No	No	No	No	#NULL!	#NULL!	#NULL!	#NULL!	#NULL!	No	#NULL!	#NULL!	#NULL!	22 to 28
58	21	Male	Single	No	Urban	Third year	undergraduate	No	No	Yes	No	Biology	Yes	No	No	No	No	No	No	No	Yes	No	#NULL!	#NULL!	#NULL!	#NULL!	#NULL!	Yes	#NULL!	#NULL!	#NULL!	17 to 21
59	21	Male	Single	No	Urban	Third year	undergraduate	No	No	Yes	No	Biology	Yes	No	No	No	No	No	No	No	Yes	No	#NULL!	#NULL!	#NULL!	#NULL!	#NULL!	Yes	#NULL!	#NULL!	#NULL!	17 to 21
60	21	Male	Single	No	Urban	Second year	undergraduate	No	Yes	No	No	Biology	Yes	Yes	Yes	No	No	No	No	No	No	No	#NULL!	#NULL!	#NULL!	#NULL!	#NULL!	No	#NULL!	#NULL!	#NULL!	17 to 21
61	21	Female	Single	No	Rural	Third year	undergraduate	No	No	Yes	No	Biology	Yes	Yes	Yes	Yes	No	No	No	No	No	No	#NULL!	#NULL!	#NULL!	#NULL!	#NULL!	Yes	#NULL!	#NULL!	#NULL!	17 to 21
62	22	Female	Single	No	Urban	Third year	undergraduate	No	No	Yes	No	Biology	Yes	Yes	Yes	No	No	No	No	No	No	No	#NULL!	#NULL!	#NULL!	#NULL!	#NULL!	Yes	#NULL!	#NULL!	#NULL!	22 to 28
63	22	Female	Single	No	Urban	Third year	undergraduate	No	No	Yes	No	Biology	Yes	Yes	Yes	No	No	No	No	No	No	No	#NULL!	#NULL!	#NULL!	#NULL!	#NULL!	Yes	#NULL!	#NULL!	#NULL!	22 to 28
64	25	Male	Single	No	Urban	Third year	undergraduate	No	No	Yes	No	Biology	Yes	Yes	Yes	No	No	No	No	No	No	No	#NULL!	#NULL!	#NULL!	#NULL!	#NULL!	Yes	#NULL!	#NULL!	#NULL!	22 to 28
65	21	Female	Single	No	Rural	Third year	undergraduate	No	No	Yes	No	Biology	Yes	No	Yes	Yes	No	No	No	No	No	No	#NULL!	#NULL!	#NULL!	#NULL!	#NULL!	Yes	#NULL!	#NULL!	#NULL!	17 to 21
66	20	Female	Single	No	Urban	Third year	undergraduate	No	No	Yes	No	Biology	Yes	Yes	No	No	No	No	No	No	No	No	#NULL!	#NULL!	#NULL!	#NULL!	#NULL!	No	#NULL!	#NULL!	#NULL!	17 to 21
67	21	Female	Single	No	Urban	Third year	undergraduate	No	No	Yes	No	Biology	Yes	Yes	No	No	No	No	No	No	No	No	#NULL!	#NULL!	#NULL!	#NULL!	#NULL!	No	#NULL!	#NULL!	#NULL!	17 to 21
68	21	Female	Single	No	Urban	Third year	undergraduate	No	No	Yes	No	Biology	Yes	Yes	Yes	No	No	No	No	No	No	No	#NULL!	#NULL!	#NULL!	#NULL!	#NULL!	Yes	#NULL!	#NULL!	#NULL!	17 to 21
69	20	Female	Single	No	Urban	Third year	undergraduate	No	No	Yes	No	Biology	Yes	Yes	No	No	No	No	No	No	No	No	#NULL!	#NULL!	#NULL!	#NULL!	#NULL!	Yes	#NULL!	#NULL!	#NULL!	17 to 21
70	21	Female	Single	No	Rural	Third year	undergraduate	No	No	Yes	No	Biology	Yes	Yes	Yes	Yes	No	No	No	No	No	No	#NULL!	#NULL!	#NULL!	#NULL!	#NULL!	Yes	#NULL!	#NULL!	#NULL!	17 to 21
71	21	Female	Single	No	Urban	Third year	undergraduate	No	No	Yes	No	Biology	Yes	Yes	Yes	Yes	No	No	No	No	No	No	#NULL!	#NULL!	#NULL!	#NULL!	#NULL!	Yes	#NULL!	#NULL!	#NULL!	17 to 21
72	21	Male	Single	No	Urban	Third year	undergraduate	No	No	Yes	No	Biology	Yes	Yes	Yes	No	No	No	No	No	No	No	#NULL!	#NULL!	#NULL!	#NULL!	#NULL!	Yes	#NULL!	#NULL!	#NULL!	17 to 21
73	22	Female	Single	No	Urban	Third year	undergraduate	No	No	Yes	No	Biology	Yes	Yes	No	No	No	No	No	No	No	No	#NULL!	#NULL!	#NULL!	#NULL!	#NULL!	Yes	#NULL!	#NULL!	#NULL!	22 to 28
74	20	Male	Single	No	Urban	First year	undergraduate	Yes	No	No	No	Biology	Yes	Yes	No	No	No	No	No	No	No	No	#NULL!	#NULL!	#NULL!	#NULL!	#NULL!	Yes	#NULL!	#NULL!	#NULL!	17 to 21
75	20	Male	Single	No	Urban	First year	undergraduate	Yes	No	No	No	Biology	Yes	Yes	No	No	No	No	No	No	No	No	#NULL!	#NULL!	#NULL!	#NULL!	#NULL!	Yes	#NULL!	#NULL!	#NULL!	17 to 21
76	25	Male	Single	No	Urban	Third year	undergraduate	No	No	Yes	No	Biology	Yes	Yes	Yes	No	No	No	No	No	No	No	#NULL!	#NULL!	#NULL!	#NULL!	#NULL!	No	#NULL!	#NULL!	#NULL!	22 to 28
77	22	Female	Single	No	Urban	Third year	undergraduate	No	No	Yes	No	Physics	No	Yes	No	No	No	No	No	No	No	No	#NULL!	#NULL!	#NULL!	#NULL!	#NULL!	No	#NULL!	#NULL!	#NULL!	22 to 28
78	21	Female	Single	No	Urban	Third year	undergraduate	No	No	Yes	No	Physics	No	Yes	No	No	No	No	No	No	No	No	#NULL!	#NULL!	#NULL!	#NULL!	#NULL!	Yes	#NULL!	#NULL!	#NULL!	17 to 21
79	22	Female	Single	No	Urban	Third year	undergraduate	No	No	Yes	No	Biology	Yes	Yes	Yes	No	No	No	No	No	No	No	#NULL!	#NULL!	#NULL!	#NULL!	#NULL!	Yes	#NULL!	#NULL!	#NULL!	22 to 28
80	21	Female	Single	No	Urban	Third year	undergraduate	No	No	Yes	No	Physics	No	Yes	No	No	No	No	No	No	No	No	#NULL!	#NULL!	#NULL!	#NULL!	#NULL!	Yes	#NULL!	#NULL!	#NULL!	17 to 21
81	22	Male	Single	No	Urban	Third year	undergraduate	No	No	Yes	No	Chemistry	No	Yes	No	No	No	No	No	No	No	No	#NULL!	#NULL!	#NULL!	#NULL!	#NULL!	No	#NULL!	#NULL!	#NULL!	22 to 28
82	23	Male	Single	No	Urban	Third year	undergraduate	No	No	Yes	No	Chemistry	No	Yes	No	No	No	No	No	No	No	No	#NULL!	#NULL!	#NULL!	#NULL!	#NULL!	No	#NULL!	#NULL!	#NULL!	22 to 28
83	28	Female	Single	No	Urban	Third year	undergraduate	No	No	Yes	No	Chemistry	No	Yes	No	No	No	No	No	No	No	No	#NULL!	#NULL!	#NULL!	#NULL!	#NULL!	Yes	#NULL!	#NULL!	#NULL!	22 to 28
84	18	Female	Single	No	Urban	First year	undergraduate	Yes	No	No	No	Biology	Yes	Yes	Yes	No	No	Yes	No	No	No	No	#NULL!	#NULL!	#NULL!	#NULL!	#NULL!	Yes	#NULL!	#NULL!	#NULL!	17 to 21
85	19	Female	Single	No	Urban	First year	undergraduate	Yes	No	No	No	Biology	Yes	Yes	Yes	No	No	Yes	No	No	No	No	#NULL!	#NULL!	#NULL!	#NULL!	#NULL!	Yes	#NULL!	#NULL!	#NULL!	17 to 21
86	25	Male	Single	No	Urban	Third year	undergraduate	No	No	Yes	No	Biology	Yes	Yes	No	No	No	No	No	No	No	No	#NULL!	#NULL!	#NULL!	#NULL!	#NULL!	Yes	#NULL!	#NULL!	#NULL!	22 to 28
87	20	Male	Single	No	Urban	Third year	undergraduate	No	No	Yes	No	Biology	Yes	Yes	Yes	No	No	No	No	No	No	No	#NULL!	#NULL!	#NULL!	#NULL!	#NULL!	No	#NULL!	#NULL!	#NULL!	17 to 21
88	22	Male	Single	No	Urban	Third year	undergraduate	No	No	Yes	No	Biology	Yes	Yes	No	No	No	No	No	No	No	No	#NULL!	#NULL!	#NULL!	#NULL!	#NULL!	Yes	#NULL!	#NULL!	#NULL!	22 to 28
89	23	Female	Single	No	Urban	Third year	undergraduate	No	No	Yes	No	Biology	Yes	Yes	No	No	No	No	No	No	No	No	#NULL!	#NULL!	#NULL!	#NULL!	#NULL!	No	#NULL!	#NULL!	#NULL!	22 to 28
90	21	Female	Single	No	Rural	Third year	undergraduate	No	No	Yes	No	Biology	Yes	Yes	No	No	No	No	No	No	No	No	#NULL!	#NULL!	#NULL!	#NULL!	#NULL!	Yes	#NULL!	#NULL!	#NULL!	17 to 21
91	20	Female	Single	No	Urban	Third year	undergraduate	No	No	Yes	No	Biology	Yes	Yes	No	No	No	No	No	No	No	No	#NULL!	#NULL!	#NULL!	#NULL!	#NULL!	No	#NULL!	#NULL!	#NULL!	17 to 21
92	25	Female	Single	No	Urban	Third year	undergraduate	No	No	Yes	No	Physics	No	Yes	No	No	No	No	No	No	No	No	#NULL!	#NULL!	#NULL!	#NULL!	#NULL!	Yes	#NULL!	#NULL!	#NULL!	22 to 28
93	22	Female	Single	No	Urban	Third year	undergraduate	No	No	Yes	No	Physics	No	Yes	No	No	No	No	No	No	No	No	#NULL!	#NULL!	#NULL!	#NULL!	#NULL!	Yes	#NULL!	#NULL!	#NULL!	22 to 28
94	21	Male	Single	No	Rural	Third year	undergraduate	No	No	Yes	No	Biology	Yes	Yes	No	No	No	No	No	No	No	No	#NULL!	#NULL!	#NULL!	#NULL!	#NULL!	Yes	#NULL!	#NULL!	#NULL!	17 to 21
95	21	Male	Single	No	Urban	Third year	undergraduate	No	No	Yes	No	Biology	Yes	Yes	No	No	No	No	No	No	No	No	#NULL!	#NULL!	#NULL!	#NULL!	#NULL!	Yes	#NULL!	#NULL!	#NULL!	17 to 21
96	22	Male	Single	No	Rural	Third year	undergraduate	No	No	Yes	No	Chemistry	No	Yes	No	No	No	No	No	No	No	No	#NULL!	#NULL!	#NULL!	#NULL!	#NULL!	Yes	#NULL!	#NULL!	#NULL!	22 to 28
97	21	Male	Single	No	Urban	Second year	undergraduate	No	Yes	No	No	Biology	Yes	Yes	No	No	No	No	No	No	No	No	#NULL!	#NULL!	#NULL!	#NULL!	#NULL!	Yes	#NULL!	#NULL!	#NULL!	17 to 21
98	20	Male	Single	No	Urban	First year	undergraduate	Yes	No	No	No	Biology	Yes	Yes	No	No	No	No	No	No	No	No	#NULL!	#NULL!	#NULL!	#NULL!	#NULL!	Yes	#NULL!	#NULL!	#NULL!	17 to 21
99	23	Male	Single	No	Urban	Third year	undergraduate	No	No	Yes	No	Chemistry	No	Yes	No	No	No	No	No	No	No	No	#NULL!	#NULL!	#NULL!	#NULL!	#NULL!	Yes	#NULL!	#NULL!	#NULL!	22 to 28
100	25	Male	Single	No	Urban	Master	graduate	No	No	No	Yes	Biology	Yes	Yes	No	No	No	No	No	No	No	No	#NULL!	#NULL!	#NULL!	#NULL!	#NULL!	Yes	#NULL!	#NULL!	#NULL!	22 to 28
101	27	Male	Single	No	Urban	Third year	undergraduate	No	No	Yes	No	Biology	Yes	Yes	Yes	Yes	No	No	No	No	No	Yes	Yes	Dont know	Dont know	Dont know	Dont know	Yes	0	Low knowledge	No	22 to 28
102	25	Female	Single	No	Urban	Third year	undergraduate	No	No	Yes	No	Biology	Yes	Yes	No	No	No	No	No	No	No	No	#NULL!	#NULL!	#NULL!	#NULL!	#NULL!	Yes	#NULL!	#NULL!	#NULL!	22 to 28
103	25	Female	Single	No	Urban	Third year	undergraduate	No	No	Yes	No	Biology	Yes	Yes	No	No	No	No	No	No	No	No	#NULL!	#NULL!	#NULL!	#NULL!	#NULL!	Yes	#NULL!	#NULL!	#NULL!	22 to 28
104	21	Female	Single	No	Urban	Third year	undergraduate	No	No	Yes	No	Biology	Yes	Yes	Yes	No	No	No	No	No	No	No	#NULL!	#NULL!	#NULL!	#NULL!	#NULL!	Yes	#NULL!	#NULL!	#NULL!	17 to 21
105	28	Male	Single	No	Urban	Master	graduate	No	No	No	Yes	Biology	Yes	Yes	No	No	No	No	No	No	No	Yes	Dont know	Dont know	Yes	Yes	No	Yes	2	Low knowledge	No	22 to 28
106	23	Female	Married	No	Urban	Master	graduate	No	No	No	Yes	Biology	Yes	Yes	Yes	No	No	No	Yes	No	No	No	#NULL!	#NULL!	#NULL!	#NULL!	#NULL!	Yes	#NULL!	#NULL!	#NULL!	22 to 28
107	26	Male	Single	No	Urban	Master	graduate	No	No	No	Yes	Biology	Yes	Yes	No	No	No	No	No	No	No	No	#NULL!	#NULL!	#NULL!	#NULL!	#NULL!	Yes	#NULL!	#NULL!	#NULL!	22 to 28
108	23	Female	Single	No	Urban	Master	graduate	No	No	No	Yes	Biology	Yes	Yes	Yes	No	No	No	Yes	No	No	No	#NULL!	#NULL!	#NULL!	#NULL!	#NULL!	Yes	#NULL!	#NULL!	#NULL!	22 to 28
109	24	Female	Single	No	Urban	Third year	undergraduate	No	No	Yes	No	Biology	Yes	Yes	No	No	No	No	No	No	No	No	#NULL!	#NULL!	#NULL!	#NULL!	#NULL!	Yes	#NULL!	#NULL!	#NULL!	22 to 28
110	22	Female	Single	No	Urban	Third year	undergraduate	No	No	Yes	No	Biology	Yes	Yes	No	No	No	No	No	No	No	No	#NULL!	#NULL!	#NULL!	#NULL!	#NULL!	Yes	#NULL!	#NULL!	#NULL!	22 to 28
111	24	Female	Single	No	Urban	Third year	undergraduate	No	No	Yes	No	Biology	Yes	Yes	No	No	No	No	No	No	No	No	#NULL!	#NULL!	#NULL!	#NULL!	#NULL!	Yes	#NULL!	#NULL!	#NULL!	22 to 28
112	24	Male	Single	No	Rural	Third year	undergraduate	No	No	Yes	No	Biology	Yes	Yes	Yes	No	No	No	No	No	No	Yes	Yes	Dont know	Dont know	Dont know	Dont know	Yes	0	Low knowledge	No	22 to 28
113	22	Female	Single	No	Rural	Third year	undergraduate	No	No	Yes	No	Physics	No	Yes	No	No	No	No	No	No	No	No	#NULL!	#NULL!	#NULL!	#NULL!	#NULL!	Yes	#NULL!	#NULL!	#NULL!	22 to 28
114	21	Female	Single	No	Urban	Third year	undergraduate	No	No	Yes	No	Physics	No	Yes	No	No	No	No	No	No	No	No	#NULL!	#NULL!	#NULL!	#NULL!	#NULL!	Yes	#NULL!	#NULL!	#NULL!	17 to 21
115	27	Male	Married	No	Rural	Third year	undergraduate	No	No	Yes	No	Biology	Yes	Yes	No	Yes	No	No	No	Yes	No	No	#NULL!	#NULL!	#NULL!	#NULL!	#NULL!	Yes	#NULL!	#NULL!	#NULL!	22 to 28
116	23	Male	Single	No	Urban	Master	graduate	No	No	No	Yes	Biology	Yes	Yes	No	No	No	No	No	No	No	No	#NULL!	#NULL!	#NULL!	#NULL!	#NULL!	Yes	#NULL!	#NULL!	#NULL!	22 to 28
117	24	Female	Single	No	Urban	Master	graduate	No	No	No	Yes	Biology	Yes	Yes	No	No	No	No	No	No	No	No	#NULL!	#NULL!	#NULL!	#NULL!	#NULL!	Yes	#NULL!	#NULL!	#NULL!	22 to 28
118	24	Male	Single	No	Urban	Master	graduate	No	No	No	Yes	Biology	Yes	Yes	No	No	No	No	No	No	No	Yes	Yes	Yes	Yes	Yes	Yes	Yes	4	High knowledge	Yes	22 to 28
119	23	Female	Single	No	Urban	Master	graduate	No	No	No	Yes	Biology	Yes	Yes	No	No	Yes	No	No	No	No	Yes	Yes	Yes	Yes	Yes	Yes	Yes	4	High knowledge	Yes	22 to 28
120	23	Female	Single	No	Rural	Master	graduate	No	No	No	Yes	Biology	Yes	Yes	Yes	No	No	No	No	No	No	Yes	Yes	No	Yes	Yes	No	Yes	2	Low knowledge	No	22 to 28
121	22	Male	Single	No	Urban	Master	graduate	No	No	No	Yes	Biology	Yes	Yes	No	No	No	No	No	No	No	Yes	Yes	Dont know	Yes	Dont know	Yes	Yes	2	Low knowledge	No	22 to 28
122	21	Female	Single	No	Urban	Second year	undergraduate	No	Yes	No	No	Biology	Yes	Yes	Yes	No	No	No	No	No	No	No	#NULL!	#NULL!	#NULL!	#NULL!	#NULL!	Yes	#NULL!	#NULL!	#NULL!	17 to 21
123	22	Male	Single	No	Rural	Third year	undergraduate	No	No	Yes	No	Biology	Yes	Yes	Yes	Yes	No	No	No	No	No	No	#NULL!	#NULL!	#NULL!	#NULL!	#NULL!	Yes	#NULL!	#NULL!	#NULL!	22 to 28
124	20	Female	Single	No	Rural	Third year	undergraduate	No	No	Yes	No	Biology	Yes	Yes	Yes	No	No	No	No	No	No	No	#NULL!	#NULL!	#NULL!	#NULL!	#NULL!	Yes	#NULL!	#NULL!	#NULL!	17 to 21
125	21	Male	Single	No	Rural	Third year	undergraduate	No	No	Yes	No	Biology	Yes	Yes	No	No	No	No	No	No	No	Yes	No	Yes	Dont know	Dont know	Dont know	Yes	2	Low knowledge	No	17 to 21
126	23	Male	Single	Yes	Rural	Third year	undergraduate	No	No	Yes	No	Biology	Yes	Yes	No	No	Yes	No	No	No	No	Yes	No	Yes	Yes	Yes	Yes	Yes	5	High knowledge	Yes	22 to 28
127	24	Male	Single	No	Rural	Third year	undergraduate	No	No	Yes	No	Biology	Yes	Yes	No	No	No	No	No	No	No	No	#NULL!	#NULL!	#NULL!	#NULL!	#NULL!	Yes	#NULL!	#NULL!	#NULL!	22 to 28
128	23	Male	Single	No	Rural	Third year	undergraduate	No	No	Yes	No	Biology	Yes	Yes	No	No	No	No	No	No	No	No	#NULL!	#NULL!	#NULL!	#NULL!	#NULL!	Yes	#NULL!	#NULL!	#NULL!	22 to 28
129	23	Female	Single	No	Urban	Master	graduate	No	No	No	Yes	Biology	Yes	Yes	No	No	No	No	No	No	No	No	#NULL!	#NULL!	#NULL!	#NULL!	#NULL!	Yes	#NULL!	#NULL!	#NULL!	22 to 28
130	23	Male	Single	No	Urban	Master	graduate	No	No	No	Yes	Chemistry	No	Yes	No	No	No	No	No	No	No	No	#NULL!	#NULL!	#NULL!	#NULL!	#NULL!	Yes	#NULL!	#NULL!	#NULL!	22 to 28
131	24	Male	Single	No	Urban	Master	graduate	No	No	No	Yes	Biology	Yes	Yes	Yes	No	No	No	No	No	No	No	#NULL!	#NULL!	#NULL!	#NULL!	#NULL!	Yes	#NULL!	#NULL!	#NULL!	22 to 28
132	24	Male	Single	No	Rural	Third year	undergraduate	No	No	Yes	No	Biology	Yes	Yes	Yes	Yes	No	No	No	No	No	No	#NULL!	#NULL!	#NULL!	#NULL!	#NULL!	Yes	#NULL!	#NULL!	#NULL!	22 to 28
133	23	Male	Single	No	Rural	Third year	undergraduate	No	No	Yes	No	Biology	Yes	Yes	No	No	No	No	No	No	No	No	#NULL!	#NULL!	#NULL!	#NULL!	#NULL!	Yes	#NULL!	#NULL!	#NULL!	22 to 28
134	22	Female	Single	No	Rural	Third year	undergraduate	No	No	Yes	No	Biology	Yes	Yes	No	No	No	No	No	No	No	Yes	No	Yes	Yes	Yes	Yes	Yes	5	High knowledge	Yes	22 to 28
135	23	Male	Single	No	Urban	Third year	undergraduate	No	No	Yes	No	Biology	Yes	Yes	Yes	Yes	No	No	No	No	No	No	#NULL!	#NULL!	#NULL!	#NULL!	#NULL!	Yes	#NULL!	#NULL!	#NULL!	22 to 28
136	23	Male	Single	No	Rural	Master	graduate	No	No	No	Yes	Biology	Yes	Yes	No	No	No	No	No	No	No	No	#NULL!	#NULL!	#NULL!	#NULL!	#NULL!	Yes	#NULL!	#NULL!	#NULL!	22 to 28
137	22	Female	Single	No	Urban	Third year	undergraduate	No	No	Yes	No	Biology	Yes	No	No	No	No	No	No	No	Yes	No	#NULL!	#NULL!	#NULL!	#NULL!	#NULL!	Yes	#NULL!	#NULL!	#NULL!	22 to 28
138	23	Male	Single	No	Urban	Third year	undergraduate	No	No	Yes	No	Biology	Yes	Yes	No	No	No	No	No	No	No	No	#NULL!	#NULL!	#NULL!	#NULL!	#NULL!	Yes	#NULL!	#NULL!	#NULL!	22 to 28
139	22	Male	Single	No	Rural	Third year	undergraduate	No	No	Yes	No	Biology	Yes	Yes	No	No	No	No	No	No	No	No	#NULL!	#NULL!	#NULL!	#NULL!	#NULL!	No	#NULL!	#NULL!	#NULL!	22 to 28
140	22	Male	Single	No	Rural	Third year	undergraduate	No	No	Yes	No	Biology	Yes	Yes	No	No	No	No	No	No	No	No	#NULL!	#NULL!	#NULL!	#NULL!	#NULL!	No	#NULL!	#NULL!	#NULL!	22 to 28
141	25	Female	Single	No	Urban	Master	graduate	No	No	No	Yes	Biology	Yes	Yes	No	Yes	No	No	No	No	No	No	#NULL!	#NULL!	#NULL!	#NULL!	#NULL!	No	#NULL!	#NULL!	#NULL!	22 to 28
142	23	Male	Single	No	Rural	Third year	undergraduate	No	No	Yes	No	Physics	No	Yes	No	No	No	No	No	No	No	No	#NULL!	#NULL!	#NULL!	#NULL!	#NULL!	Yes	#NULL!	#NULL!	#NULL!	22 to 28
143	24	Male	Single	No	Urban	Third year	undergraduate	No	No	Yes	No	Physics	No	No	No	No	No	No	No	No	Yes	No	#NULL!	#NULL!	#NULL!	#NULL!	#NULL!	No	#NULL!	#NULL!	#NULL!	22 to 28
144	22	Male	Single	No	Urban	Third year	undergraduate	No	No	Yes	No	Physics	No	Yes	No	No	No	No	No	No	No	No	#NULL!	#NULL!	#NULL!	#NULL!	#NULL!	No	#NULL!	#NULL!	#NULL!	22 to 28
145	21	Male	Single	No	Urban	Third year	undergraduate	No	No	Yes	No	Physics	No	Yes	No	No	No	No	No	No	No	No	#NULL!	#NULL!	#NULL!	#NULL!	#NULL!	No	#NULL!	#NULL!	#NULL!	17 to 21
146	21	Male	Single	No	Urban	Third year	undergraduate	No	No	Yes	No	Physics	No	Yes	No	No	No	No	No	No	No	No	#NULL!	#NULL!	#NULL!	#NULL!	#NULL!	No	#NULL!	#NULL!	#NULL!	17 to 21
147	23	Female	Single	No	Urban	Second year	undergraduate	No	Yes	No	No	Biology	Yes	Yes	No	No	No	No	No	No	No	No	#NULL!	#NULL!	#NULL!	#NULL!	#NULL!	Yes	#NULL!	#NULL!	#NULL!	22 to 28
148	23	Male	Single	No	Rural	Third year	undergraduate	No	No	Yes	No	Physics	No	Yes	No	No	No	No	No	No	No	No	#NULL!	#NULL!	#NULL!	#NULL!	#NULL!	No	#NULL!	#NULL!	#NULL!	22 to 28
149	24	Male	Single	No	Rural	Third year	undergraduate	No	No	Yes	No	Physics	No	Yes	No	No	No	No	No	No	No	No	#NULL!	#NULL!	#NULL!	#NULL!	#NULL!	No	#NULL!	#NULL!	#NULL!	22 to 28
150	25	Female	Single	No	Rural	Third year	undergraduate	No	No	Yes	No	Physics	No	No	No	No	No	No	No	No	Yes	No	#NULL!	#NULL!	#NULL!	#NULL!	#NULL!	No	#NULL!	#NULL!	#NULL!	22 to 28
151	22	Female	Single	No	Urban	Third year	undergraduate	No	No	Yes	No	Physics	No	Yes	No	No	No	No	No	No	No	No	#NULL!	#NULL!	#NULL!	#NULL!	#NULL!	Yes	#NULL!	#NULL!	#NULL!	22 to 28
152	22	Female	Single	No	Urban	Third year	undergraduate	No	No	Yes	No	Physics	No	Yes	No	No	No	No	No	No	No	No	#NULL!	#NULL!	#NULL!	#NULL!	#NULL!	Yes	#NULL!	#NULL!	#NULL!	22 to 28
153	23	Female	Single	No	Urban	Third year	undergraduate	No	No	Yes	No	Biology	Yes	Yes	Yes	No	No	Yes	No	No	No	No	#NULL!	#NULL!	#NULL!	#NULL!	#NULL!	Yes	#NULL!	#NULL!	#NULL!	22 to 28
154	22	Male	Single	No	Rural	Third year	undergraduate	No	No	Yes	No	Biology	Yes	Yes	Yes	No	No	No	No	No	No	No	#NULL!	#NULL!	#NULL!	#NULL!	#NULL!	Yes	#NULL!	#NULL!	#NULL!	22 to 28
155	22	Male	Single	No	Urban	Third year	undergraduate	No	No	Yes	No	Biology	Yes	Yes	No	No	No	No	No	No	No	Yes	Dont know	Dont know	Dont know	Dont know	Dont know	Yes	0	Low knowledge	No	22 to 28
156	21	Female	Single	No	Urban	Third year	undergraduate	No	No	Yes	No	Chemistry	No	Yes	No	No	No	No	No	No	No	No	#NULL!	#NULL!	#NULL!	#NULL!	#NULL!	No	#NULL!	#NULL!	#NULL!	17 to 21
157	22	Male	Single	No	Urban	Third year	undergraduate	No	No	Yes	No	Chemistry	No	Yes	No	No	No	No	No	No	No	No	#NULL!	#NULL!	#NULL!	#NULL!	#NULL!	No	#NULL!	#NULL!	#NULL!	22 to 28
158	23	Male	Single	No	Urban	Third year	undergraduate	No	No	Yes	No	Biology	Yes	Yes	No	Yes	No	No	No	No	No	No	#NULL!	#NULL!	#NULL!	#NULL!	#NULL!	No	#NULL!	#NULL!	#NULL!	22 to 28
159	24	Male	Single	No	Urban	Third year	undergraduate	No	No	Yes	No	Chemistry	No	Yes	No	No	No	No	No	No	No	No	#NULL!	#NULL!	#NULL!	#NULL!	#NULL!	Yes	#NULL!	#NULL!	#NULL!	22 to 28
160	22	Male	Single	No	Rural	Third year	undergraduate	No	No	Yes	No	Biology	Yes	Yes	No	No	No	No	No	No	No	No	#NULL!	#NULL!	#NULL!	#NULL!	#NULL!	Yes	#NULL!	#NULL!	#NULL!	22 to 28
161	22	Male	Single	No	Rural	Third year	undergraduate	No	No	Yes	No	Biology	Yes	Yes	No	No	No	No	No	No	No	No	#NULL!	#NULL!	#NULL!	#NULL!	#NULL!	Yes	#NULL!	#NULL!	#NULL!	22 to 28
162	22	Male	Single	No	Rural	Third year	undergraduate	No	No	Yes	No	Biology	Yes	Yes	No	No	No	No	No	No	No	Yes	Yes	Yes	Dont know	Yes	No	Yes	2	Low knowledge	No	22 to 28
163	20	Male	Single	No	Urban	Second year	undergraduate	No	Yes	No	No	Maths and Computer Science	No	No	No	No	No	No	No	No	Yes	No	#NULL!	#NULL!	#NULL!	#NULL!	#NULL!	No	#NULL!	#NULL!	#NULL!	17 to 21
164	22	Male	Single	No	Urban	Second year	undergraduate	No	Yes	No	No	Biology	Yes	Yes	No	No	No	No	No	No	No	No	#NULL!	#NULL!	#NULL!	#NULL!	#NULL!	Yes	#NULL!	#NULL!	#NULL!	22 to 28
165	21	Female	Married	No	Urban	Third year	undergraduate	No	No	Yes	No	Biology	Yes	Yes	Yes	No	No	No	No	No	No	No	#NULL!	#NULL!	#NULL!	#NULL!	#NULL!	Yes	#NULL!	#NULL!	#NULL!	17 to 21
166	24	Male	Single	No	Urban	Master	graduate	No	No	No	Yes	Biology	Yes	Yes	Yes	Yes	No	No	No	No	No	No	#NULL!	#NULL!	#NULL!	#NULL!	#NULL!	Yes	#NULL!	#NULL!	#NULL!	22 to 28
167	21	Male	Single	No	Urban	Third year	undergraduate	No	No	Yes	No	Biology	Yes	Yes	Yes	Yes	No	No	No	No	No	No	#NULL!	#NULL!	#NULL!	#NULL!	#NULL!	Yes	#NULL!	#NULL!	#NULL!	17 to 21
168	23	Male	Single	No	Urban	Third year	undergraduate	No	No	Yes	No	Biology	Yes	Yes	No	Yes	No	No	No	No	No	No	#NULL!	#NULL!	#NULL!	#NULL!	#NULL!	Yes	#NULL!	#NULL!	#NULL!	22 to 28
169	22	Female	Single	No	Urban	Third year	undergraduate	No	No	Yes	No	Biology	Yes	Yes	No	No	No	No	No	No	No	No	#NULL!	#NULL!	#NULL!	#NULL!	#NULL!	Yes	#NULL!	#NULL!	#NULL!	22 to 28
170	22	Male	Single	No	Urban	Third year	undergraduate	No	No	Yes	No	Biology	Yes	Yes	No	No	No	No	No	No	No	No	#NULL!	#NULL!	#NULL!	#NULL!	#NULL!	Yes	#NULL!	#NULL!	#NULL!	22 to 28
171	22	Male	Single	No	Urban	Third year	undergraduate	No	No	Yes	No	Chemistry	No	Yes	No	No	No	No	No	No	No	No	#NULL!	#NULL!	#NULL!	#NULL!	#NULL!	Yes	#NULL!	#NULL!	#NULL!	22 to 28
172	23	Male	Single	No	Urban	Third year	undergraduate	No	No	Yes	No	Chemistry	No	Yes	No	No	No	No	No	No	No	No	#NULL!	#NULL!	#NULL!	#NULL!	#NULL!	Yes	#NULL!	#NULL!	#NULL!	22 to 28
173	22	Female	Single	No	Urban	Third year	undergraduate	No	No	Yes	No	Biology	Yes	Yes	No	No	No	No	No	No	No	No	#NULL!	#NULL!	#NULL!	#NULL!	#NULL!	Yes	#NULL!	#NULL!	#NULL!	22 to 28
174	25	Male	Single	No	Urban	Third year	undergraduate	No	No	Yes	No	Biology	Yes	Yes	Yes	No	No	No	No	No	No	No	#NULL!	#NULL!	#NULL!	#NULL!	#NULL!	No	#NULL!	#NULL!	#NULL!	22 to 28
175	21	Female	Single	No	Urban	Third year	undergraduate	No	No	Yes	No	Biology	Yes	Yes	No	No	No	No	No	No	No	No	#NULL!	#NULL!	#NULL!	#NULL!	#NULL!	Yes	#NULL!	#NULL!	#NULL!	17 to 21
176	24	Male	Single	No	Urban	Third year	undergraduate	No	No	Yes	No	Biology	Yes	Yes	No	No	No	No	No	No	No	No	#NULL!	#NULL!	#NULL!	#NULL!	#NULL!	No	#NULL!	#NULL!	#NULL!	22 to 28
177	22	Female	Single	No	Urban	Third year	undergraduate	No	No	Yes	No	Biology	Yes	Yes	No	No	No	No	No	No	No	No	#NULL!	#NULL!	#NULL!	#NULL!	#NULL!	Yes	#NULL!	#NULL!	#NULL!	22 to 28
178	24	Male	Single	No	Urban	Third year	undergraduate	No	No	Yes	No	Biology	Yes	Yes	Yes	No	No	No	No	No	No	No	#NULL!	#NULL!	#NULL!	#NULL!	#NULL!	Yes	#NULL!	#NULL!	#NULL!	22 to 28
179	22	Male	Single	No	Urban	Third year	undergraduate	No	No	Yes	No	Biology	Yes	Yes	No	Yes	No	No	No	No	No	No	#NULL!	#NULL!	#NULL!	#NULL!	#NULL!	No	#NULL!	#NULL!	#NULL!	22 to 28
180	22	Male	Single	No	Urban	Third year	undergraduate	No	No	Yes	No	Biology	Yes	Yes	No	No	No	No	No	No	No	No	#NULL!	#NULL!	#NULL!	#NULL!	#NULL!	No	#NULL!	#NULL!	#NULL!	22 to 28
181	23	Female	Single	No	Urban	Third year	undergraduate	No	No	Yes	No	Biology	Yes	Yes	Yes	No	No	No	No	No	No	No	#NULL!	#NULL!	#NULL!	#NULL!	#NULL!	Yes	#NULL!	#NULL!	#NULL!	22 to 28
182	21	Female	Single	No	Rural	Third year	undergraduate	No	No	Yes	No	Biology	Yes	Yes	Yes	No	No	No	No	No	No	No	#NULL!	#NULL!	#NULL!	#NULL!	#NULL!	Yes	#NULL!	#NULL!	#NULL!	17 to 21
183	24	Female	Single	No	Urban	Third year	undergraduate	No	No	Yes	No	Biology	Yes	Yes	No	No	No	No	No	No	No	No	#NULL!	#NULL!	#NULL!	#NULL!	#NULL!	Yes	#NULL!	#NULL!	#NULL!	22 to 28
184	23	Female	Single	No	Rural	Third year	undergraduate	No	No	Yes	No	Biology	Yes	Yes	No	No	No	No	No	No	No	No	#NULL!	#NULL!	#NULL!	#NULL!	#NULL!	Yes	#NULL!	#NULL!	#NULL!	22 to 28
185	24	Male	Single	No	Rural	Third year	undergraduate	No	No	Yes	No	Biology	Yes	Yes	No	No	Yes	No	No	No	No	Yes	Yes	No	Dont know	Yes	Dont know	Yes	1	Low knowledge	No	22 to 28
186	23	Female	Single	No	Urban	Third year	undergraduate	No	No	Yes	No	Biology	Yes	Yes	No	No	No	No	No	No	No	No	#NULL!	#NULL!	#NULL!	#NULL!	#NULL!	Yes	#NULL!	#NULL!	#NULL!	22 to 28
187	23	Female	Single	No	Urban	Third year	undergraduate	No	No	Yes	No	Biology	Yes	Yes	Yes	No	Yes	No	No	No	No	Yes	No	No	Yes	Yes	Yes	Yes	4	High knowledge	Yes	22 to 28
188	25	Female	Single	No	Urban	Master	graduate	No	No	No	Yes	Biology	Yes	Yes	Yes	No	No	Yes	No	No	No	Yes	Yes	Yes	Yes	Yes	Yes	Yes	4	High knowledge	Yes	22 to 28
189	21	Female	Single	No	Urban	Master	graduate	No	No	No	Yes	Biology	Yes	Yes	No	Yes	No	No	No	No	No	Yes	Yes	Yes	Yes	Yes	No	Yes	3	High knowledge	Yes	17 to 21
190	23	Female	Single	No	Urban	Master	graduate	No	No	No	Yes	Biology	Yes	Yes	No	No	No	No	No	No	No	Yes	No	Yes	Dont know	No	No	Yes	2	Low knowledge	No	22 to 28
191	23	Male	Single	No	Urban	Master	graduate	No	No	No	Yes	Biology	Yes	Yes	No	No	No	No	No	No	No	No	#NULL!	#NULL!	#NULL!	#NULL!	#NULL!	No	#NULL!	#NULL!	#NULL!	22 to 28
192	23	Female	Single	No	Urban	Master	graduate	No	No	No	Yes	Biology	Yes	Yes	No	No	No	No	No	No	No	Yes	No	Dont know	Yes	Yes	Yes	Yes	4	High knowledge	Yes	22 to 28
193	22	Female	Single	No	Urban	Master	graduate	No	No	No	Yes	Biology	Yes	Yes	No	No	No	No	No	No	No	No	#NULL!	#NULL!	#NULL!	#NULL!	#NULL!	Yes	#NULL!	#NULL!	#NULL!	22 to 28
194	21	Female	Single	No	Urban	Master	graduate	No	No	No	Yes	Biology	Yes	Yes	Yes	Yes	No	No	No	No	No	Yes	No	Yes	Dont know	Dont know	Dont know	Yes	2	Low knowledge	No	17 to 21
195	25	Male	Single	No	Urban	Master	graduate	No	No	No	Yes	Biology	Yes	Yes	Yes	No	No	No	No	No	No	No	#NULL!	#NULL!	#NULL!	#NULL!	#NULL!	Yes	#NULL!	#NULL!	#NULL!	22 to 28
196	23	Female	Single	No	Urban	Master	graduate	No	No	No	Yes	Biology	Yes	Yes	Yes	No	No	No	No	No	No	No	#NULL!	#NULL!	#NULL!	#NULL!	#NULL!	Yes	#NULL!	#NULL!	#NULL!	22 to 28
197	24	Male	Single	No	Rural	Master	graduate	No	No	No	Yes	Biology	Yes	Yes	No	No	No	No	No	No	No	No	#NULL!	#NULL!	#NULL!	#NULL!	#NULL!	Yes	#NULL!	#NULL!	#NULL!	22 to 28
198	21	Female	Single	No	Urban	Master	graduate	No	No	No	Yes	Biology	Yes	Yes	Yes	Yes	No	No	No	No	No	Yes	Yes	Yes	Yes	Yes	No	Yes	3	High knowledge	Yes	17 to 21
199	20	Female	Single	No	Urban	First year	undergraduate	Yes	No	No	No	Biology	Yes	Yes	No	No	No	No	No	No	No	No	#NULL!	#NULL!	#NULL!	#NULL!	#NULL!	No	#NULL!	#NULL!	#NULL!	17 to 21
200	23	Male	Single	No	Urban	Master	graduate	No	No	No	Yes	Biology	Yes	Yes	No	No	No	No	No	No	No	No	#NULL!	#NULL!	#NULL!	#NULL!	#NULL!	Yes	#NULL!	#NULL!	#NULL!	22 to 28
201	22	Female	Single	No	Urban	Third year	undergraduate	No	No	Yes	No	Biology	Yes	Yes	No	No	No	No	No	No	No	No	#NULL!	#NULL!	#NULL!	#NULL!	#NULL!	No	#NULL!	#NULL!	#NULL!	22 to 28
202	21	Male	Single	No	Rural	Master	graduate	No	No	No	Yes	Biology	Yes	Yes	Yes	Yes	No	No	No	No	No	No	#NULL!	#NULL!	#NULL!	#NULL!	#NULL!	Yes	#NULL!	#NULL!	#NULL!	17 to 21
203	24	Female	Single	No	Urban	Master	graduate	No	No	No	Yes	Biology	Yes	No	No	No	No	No	No	No	Yes	No	#NULL!	#NULL!	#NULL!	#NULL!	#NULL!	Yes	#NULL!	#NULL!	#NULL!	22 to 28
204	23	Female	Single	No	Urban	Third year	undergraduate	No	No	Yes	No	Biology	Yes	Yes	Yes	No	No	No	No	No	No	No	#NULL!	#NULL!	#NULL!	#NULL!	#NULL!	Yes	#NULL!	#NULL!	#NULL!	22 to 28
205	21	Female	Single	No	Urban	Second year	undergraduate	No	Yes	No	No	Chemistry	No	Yes	No	No	No	No	No	No	No	No	#NULL!	#NULL!	#NULL!	#NULL!	#NULL!	Yes	#NULL!	#NULL!	#NULL!	17 to 21
206	22	Female	Single	No	Urban	Third year	undergraduate	No	No	Yes	No	Biology	Yes	Yes	No	No	No	No	No	No	No	No	#NULL!	#NULL!	#NULL!	#NULL!	#NULL!	Yes	#NULL!	#NULL!	#NULL!	22 to 28
207	19	Female	Single	No	Rural	First year	undergraduate	Yes	No	No	No	Geology	No	Yes	Yes	No	No	No	No	No	No	No	#NULL!	#NULL!	#NULL!	#NULL!	#NULL!	Yes	#NULL!	#NULL!	#NULL!	17 to 21
208	18	Female	Single	No	Urban	First year	undergraduate	Yes	No	No	No	Physics	No	Yes	No	No	No	No	No	No	No	No	#NULL!	#NULL!	#NULL!	#NULL!	#NULL!	No	#NULL!	#NULL!	#NULL!	17 to 21
209	18	Female	Single	No	Urban	First year	undergraduate	Yes	No	No	No	Chemistry	No	Yes	No	No	No	No	No	No	No	No	#NULL!	#NULL!	#NULL!	#NULL!	#NULL!	Yes	#NULL!	#NULL!	#NULL!	17 to 21
210	19	Female	Single	No	Urban	First year	undergraduate	Yes	No	No	No	Chemistry	No	Yes	No	No	No	No	No	No	No	No	#NULL!	#NULL!	#NULL!	#NULL!	#NULL!	Yes	#NULL!	#NULL!	#NULL!	17 to 21
211	18	Female	Single	No	Urban	First year	undergraduate	Yes	No	No	No	Physics	No	No	Yes	No	No	No	No	No	No	No	#NULL!	#NULL!	#NULL!	#NULL!	#NULL!	Yes	#NULL!	#NULL!	#NULL!	17 to 21
212	21	Female	Single	No	Urban	Third year	undergraduate	No	No	Yes	No	Chemistry	No	Yes	No	No	No	No	No	No	No	No	#NULL!	#NULL!	#NULL!	#NULL!	#NULL!	Yes	#NULL!	#NULL!	#NULL!	17 to 21
213	21	Female	Single	No	Urban	Second year	undergraduate	No	Yes	No	No	Biology	Yes	Yes	No	No	No	No	No	No	No	No	#NULL!	#NULL!	#NULL!	#NULL!	#NULL!	No	#NULL!	#NULL!	#NULL!	17 to 21
214	21	Female	Single	No	Urban	First year	undergraduate	Yes	No	No	No	Biology	Yes	Yes	No	No	No	No	No	No	No	No	#NULL!	#NULL!	#NULL!	#NULL!	#NULL!	Yes	#NULL!	#NULL!	#NULL!	17 to 21
215	20	Female	Single	No	Urban	Third year	undergraduate	No	No	Yes	No	Chemistry	No	Yes	No	No	No	No	No	No	No	No	#NULL!	#NULL!	#NULL!	#NULL!	#NULL!	Yes	#NULL!	#NULL!	#NULL!	17 to 21
216	21	Male	Single	No	Rural	Second year	undergraduate	No	Yes	No	No	Maths and Computer Science	No	Yes	No	No	No	No	No	No	No	No	#NULL!	#NULL!	#NULL!	#NULL!	#NULL!	Yes	#NULL!	#NULL!	#NULL!	17 to 21
217	20	Female	Single	No	Urban	Third year	undergraduate	No	No	Yes	No	Geology	No	Yes	No	No	No	No	No	No	No	No	#NULL!	#NULL!	#NULL!	#NULL!	#NULL!	Yes	#NULL!	#NULL!	#NULL!	17 to 21
218	18	Male	Single	No	Urban	First year	undergraduate	Yes	No	No	No	Biology	Yes	Yes	No	No	No	No	No	No	No	No	#NULL!	#NULL!	#NULL!	#NULL!	#NULL!	Yes	#NULL!	#NULL!	#NULL!	17 to 21
219	24	Female	Single	No	Urban	Third year	undergraduate	No	No	Yes	No	Chemistry	No	Yes	No	No	No	No	No	No	No	No	#NULL!	#NULL!	#NULL!	#NULL!	#NULL!	Yes	#NULL!	#NULL!	#NULL!	22 to 28
220	24	Female	Single	Yes	Urban	Third year	undergraduate	No	No	Yes	No	Chemistry	No	Yes	No	No	No	No	No	No	No	No	#NULL!	#NULL!	#NULL!	#NULL!	#NULL!	Yes	#NULL!	#NULL!	#NULL!	22 to 28
221	24	Female	Single	No	Urban	Third year	undergraduate	No	No	Yes	No	Maths and Computer Science	No	Yes	Yes	No	No	No	No	No	No	No	#NULL!	#NULL!	#NULL!	#NULL!	#NULL!	Yes	#NULL!	#NULL!	#NULL!	22 to 28
222	22	Male	Single	No	Urban	Third year	undergraduate	No	No	Yes	No	Biology	Yes	Yes	No	No	No	No	No	No	No	No	#NULL!	#NULL!	#NULL!	#NULL!	#NULL!	Yes	#NULL!	#NULL!	#NULL!	22 to 28
223	21	Female	Single	No	Urban	Third year	undergraduate	No	No	Yes	No	Biology	Yes	Yes	No	No	No	No	No	No	No	No	#NULL!	#NULL!	#NULL!	#NULL!	#NULL!	Yes	#NULL!	#NULL!	#NULL!	17 to 21
224	22	Female	Single	No	Urban	Third year	undergraduate	No	No	Yes	No	Biology	Yes	Yes	No	No	No	No	No	No	No	No	#NULL!	#NULL!	#NULL!	#NULL!	#NULL!	Yes	#NULL!	#NULL!	#NULL!	22 to 28
225	21	Female	Single	No	Urban	Third year	undergraduate	No	No	Yes	No	Physics	No	Yes	Yes	No	No	No	No	No	No	No	#NULL!	#NULL!	#NULL!	#NULL!	#NULL!	Yes	#NULL!	#NULL!	#NULL!	17 to 21
226	17	Female	Single	No	Rural	First year	undergraduate	Yes	No	No	No	Biology	Yes	Yes	No	No	No	No	No	No	No	No	#NULL!	#NULL!	#NULL!	#NULL!	#NULL!	Yes	#NULL!	#NULL!	#NULL!	17 to 21
227	19	Female	Single	No	Rural	First year	undergraduate	Yes	No	No	No	Biology	Yes	Yes	No	No	No	No	No	No	No	No	#NULL!	#NULL!	#NULL!	#NULL!	#NULL!	Yes	#NULL!	#NULL!	#NULL!	17 to 21
228	19	Female	Single	No	Urban	First year	undergraduate	Yes	No	No	No	Biology	Yes	Yes	No	No	No	No	No	No	No	No	#NULL!	#NULL!	#NULL!	#NULL!	#NULL!	Yes	#NULL!	#NULL!	#NULL!	17 to 21
229	18	Female	Single	No	Urban	First year	undergraduate	Yes	No	No	No	Biology	Yes	Yes	Yes	No	No	No	No	No	No	No	#NULL!	#NULL!	#NULL!	#NULL!	#NULL!	Yes	#NULL!	#NULL!	#NULL!	17 to 21
230	18	Female	Single	No	Urban	First year	undergraduate	Yes	No	No	No	Biology	Yes	Yes	No	No	No	No	No	No	No	No	#NULL!	#NULL!	#NULL!	#NULL!	#NULL!	Yes	#NULL!	#NULL!	#NULL!	17 to 21
231	26	Female	Single	No	Urban	Third year	undergraduate	No	No	Yes	No	Physics	No	Yes	No	No	No	No	No	No	No	No	#NULL!	#NULL!	#NULL!	#NULL!	#NULL!	Yes	#NULL!	#NULL!	#NULL!	22 to 28
232	23	Female	Single	No	Urban	Third year	undergraduate	No	No	Yes	No	Physics	No	Yes	No	No	No	No	No	No	No	No	#NULL!	#NULL!	#NULL!	#NULL!	#NULL!	Yes	#NULL!	#NULL!	#NULL!	22 to 28
233	23	Female	Single	No	Urban	Third year	undergraduate	No	No	Yes	No	Chemistry	No	Yes	No	Yes	No	No	No	No	No	No	#NULL!	#NULL!	#NULL!	#NULL!	#NULL!	Yes	#NULL!	#NULL!	#NULL!	22 to 28
234	25	Female	Single	No	Urban	Third year	undergraduate	No	No	Yes	No	Chemistry	No	Yes	No	No	No	No	No	No	No	No	#NULL!	#NULL!	#NULL!	#NULL!	#NULL!	Yes	#NULL!	#NULL!	#NULL!	22 to 28
235	23	Female	Single	No	Rural	Third year	undergraduate	No	No	Yes	No	Physics	No	Yes	No	No	No	No	No	No	No	No	#NULL!	#NULL!	#NULL!	#NULL!	#NULL!	Yes	#NULL!	#NULL!	#NULL!	22 to 28
236	20	Male	Single	No	Urban	First year	undergraduate	Yes	No	No	No	Chemistry	No	Yes	No	No	No	No	No	No	No	No	#NULL!	#NULL!	#NULL!	#NULL!	#NULL!	No	#NULL!	#NULL!	#NULL!	17 to 21
237	20	Male	Single	No	Urban	First year	undergraduate	Yes	No	No	No	Biology	Yes	Yes	Yes	No	No	No	No	No	No	No	#NULL!	#NULL!	#NULL!	#NULL!	#NULL!	No	#NULL!	#NULL!	#NULL!	17 to 21
238	23	Male	Single	No	Rural	Third year	undergraduate	No	No	Yes	No	Physics	No	Yes	No	Yes	No	No	No	No	No	No	#NULL!	#NULL!	#NULL!	#NULL!	#NULL!	Yes	#NULL!	#NULL!	#NULL!	22 to 28
239	20	Male	Single	No	Urban	Second year	undergraduate	No	Yes	No	No	Maths and Computer Science	No	Yes	No	No	No	No	No	No	No	No	#NULL!	#NULL!	#NULL!	#NULL!	#NULL!	Yes	#NULL!	#NULL!	#NULL!	17 to 21
240	21	Female	Single	No	Urban	Third year	undergraduate	No	No	Yes	No	Chemistry	No	No	No	No	No	No	No	No	Yes	No	#NULL!	#NULL!	#NULL!	#NULL!	#NULL!	Yes	#NULL!	#NULL!	#NULL!	17 to 21
241	22	Male	Single	No	Urban	Third year	undergraduate	No	No	Yes	No	Chemistry	No	Yes	No	No	No	No	No	No	No	No	#NULL!	#NULL!	#NULL!	#NULL!	#NULL!	Yes	#NULL!	#NULL!	#NULL!	22 to 28
242	20	Male	Single	No	Urban	First year	undergraduate	Yes	No	No	No	Physics	No	Yes	No	No	No	No	No	No	No	No	#NULL!	#NULL!	#NULL!	#NULL!	#NULL!	Yes	#NULL!	#NULL!	#NULL!	17 to 21
243	18	Male	Single	No	Urban	First year	undergraduate	Yes	No	No	No	Physics	No	Yes	No	No	No	No	No	No	No	No	#NULL!	#NULL!	#NULL!	#NULL!	#NULL!	Yes	#NULL!	#NULL!	#NULL!	17 to 21
244	23	Female	Single	No	Urban	Second year	undergraduate	No	Yes	No	No	Chemistry	No	Yes	No	No	No	No	No	No	No	No	#NULL!	#NULL!	#NULL!	#NULL!	#NULL!	Yes	#NULL!	#NULL!	#NULL!	22 to 28
245	20	Female	Single	No	Urban	Third year	undergraduate	No	No	Yes	No	Biology	Yes	Yes	No	No	No	No	No	No	No	No	#NULL!	#NULL!	#NULL!	#NULL!	#NULL!	No	#NULL!	#NULL!	#NULL!	17 to 21
246	21	Male	Single	No	Rural	Third year	undergraduate	No	No	Yes	No	Biology	Yes	Yes	No	No	No	No	No	No	No	No	#NULL!	#NULL!	#NULL!	#NULL!	#NULL!	Yes	#NULL!	#NULL!	#NULL!	17 to 21
247	22	Male	Single	No	Urban	Third year	undergraduate	No	No	Yes	No	Biology	Yes	Yes	Yes	No	No	No	No	No	No	No	#NULL!	#NULL!	#NULL!	#NULL!	#NULL!	Yes	#NULL!	#NULL!	#NULL!	22 to 28
248	22	Female	Single	No	Urban	Third year	undergraduate	No	No	Yes	No	Biology	Yes	Yes	Yes	No	No	No	No	No	No	No	#NULL!	#NULL!	#NULL!	#NULL!	#NULL!	Yes	#NULL!	#NULL!	#NULL!	22 to 28
249	26	Male	Single	No	Rural	Third year	undergraduate	No	No	Yes	No	Maths and Computer Science	No	Yes	No	No	No	No	No	No	No	No	#NULL!	#NULL!	#NULL!	#NULL!	#NULL!	Yes	#NULL!	#NULL!	#NULL!	22 to 28
250	21	Male	Single	No	Rural	First year	undergraduate	Yes	No	No	No	Physics	No	Yes	No	No	No	No	No	No	No	No	#NULL!	#NULL!	#NULL!	#NULL!	#NULL!	No	#NULL!	#NULL!	#NULL!	17 to 21
251	28	Male	Single	No	Urban	Third year	undergraduate	No	No	Yes	No	Biology	Yes	Yes	No	No	No	No	No	No	No	No	#NULL!	#NULL!	#NULL!	#NULL!	#NULL!	Yes	#NULL!	#NULL!	#NULL!	22 to 28
252	23	Female	Single	No	Urban	Third year	undergraduate	No	No	Yes	No	Chemistry	No	Yes	No	No	No	No	No	No	No	No	#NULL!	#NULL!	#NULL!	#NULL!	#NULL!	Yes	#NULL!	#NULL!	#NULL!	22 to 28
253	23	Male	Single	No	Urban	Second year	undergraduate	No	Yes	No	No	Biology	Yes	Yes	No	No	No	No	No	No	No	No	#NULL!	#NULL!	#NULL!	#NULL!	#NULL!	Yes	#NULL!	#NULL!	#NULL!	22 to 28
254	24	Male	Single	No	Urban	Third year	undergraduate	No	No	Yes	No	Chemistry	No	Yes	No	No	No	No	No	No	No	No	#NULL!	#NULL!	#NULL!	#NULL!	#NULL!	No	#NULL!	#NULL!	#NULL!	22 to 28
255	23	Female	Single	No	Urban	Third year	undergraduate	No	No	Yes	No	Biology	Yes	Yes	No	No	No	No	No	No	No	No	#NULL!	#NULL!	#NULL!	#NULL!	#NULL!	Yes	#NULL!	#NULL!	#NULL!	22 to 28
256	23	Male	Single	No	Urban	Third year	undergraduate	No	No	Yes	No	Chemistry	No	Yes	No	No	No	No	No	No	No	No	#NULL!	#NULL!	#NULL!	#NULL!	#NULL!	Yes	#NULL!	#NULL!	#NULL!	22 to 28
257	22	Male	Single	No	Urban	Third year	undergraduate	No	No	Yes	No	Physics	No	Yes	No	No	No	No	No	No	No	No	#NULL!	#NULL!	#NULL!	#NULL!	#NULL!	Yes	#NULL!	#NULL!	#NULL!	22 to 28
258	22	Male	Single	No	Urban	Third year	undergraduate	No	No	Yes	No	Physics	No	Yes	No	No	No	No	No	No	No	No	#NULL!	#NULL!	#NULL!	#NULL!	#NULL!	Yes	#NULL!	#NULL!	#NULL!	22 to 28
259	22	Male	Single	No	Urban	Third year	undergraduate	No	No	Yes	No	Biology	Yes	Yes	No	No	No	No	No	No	No	No	#NULL!	#NULL!	#NULL!	#NULL!	#NULL!	Yes	#NULL!	#NULL!	#NULL!	22 to 28
260	19	Male	Single	No	Urban	Second year	undergraduate	No	Yes	No	No	Biology	Yes	Yes	No	No	No	No	No	No	No	Yes	No	Yes	Dont know	Dont know	Dont know	Yes	2	Low knowledge	No	17 to 21
261	22	Female	Single	No	Urban	Third year	undergraduate	No	No	Yes	No	Biology	Yes	Yes	No	No	No	No	No	No	No	No	#NULL!	#NULL!	#NULL!	#NULL!	#NULL!	No	#NULL!	#NULL!	#NULL!	22 to 28
262	22	Male	Single	No	Rural	Second year	undergraduate	No	Yes	No	No	Physics	No	Yes	No	No	No	No	No	No	No	No	#NULL!	#NULL!	#NULL!	#NULL!	#NULL!	Yes	#NULL!	#NULL!	#NULL!	22 to 28
263	23	Male	Single	No	Rural	Third year	undergraduate	No	No	Yes	No	Chemistry	No	Yes	No	No	No	No	No	No	No	No	#NULL!	#NULL!	#NULL!	#NULL!	#NULL!	Yes	#NULL!	#NULL!	#NULL!	22 to 28
264	23	Female	Single	No	Rural	Third year	undergraduate	No	No	Yes	No	Chemistry	No	Yes	No	No	No	No	No	No	No	No	#NULL!	#NULL!	#NULL!	#NULL!	#NULL!	Yes	#NULL!	#NULL!	#NULL!	22 to 28
265	22	Male	Single	No	Rural	Third year	undergraduate	No	No	Yes	No	Chemistry	No	Yes	No	No	No	No	No	No	No	No	#NULL!	#NULL!	#NULL!	#NULL!	#NULL!	Yes	#NULL!	#NULL!	#NULL!	22 to 28
266	22	Male	Single	No	Urban	Third year	undergraduate	No	No	Yes	No	Biology	Yes	Yes	No	No	No	No	No	No	No	No	#NULL!	#NULL!	#NULL!	#NULL!	#NULL!	Yes	#NULL!	#NULL!	#NULL!	22 to 28
267	23	Male	Single	No	Rural	Third year	undergraduate	No	No	Yes	No	Chemistry	No	Yes	No	No	No	No	No	No	No	No	#NULL!	#NULL!	#NULL!	#NULL!	#NULL!	Yes	#NULL!	#NULL!	#NULL!	22 to 28
268	23	Male	Single	No	Urban	Third year	undergraduate	No	No	Yes	No	Physics	No	Yes	Yes	No	No	No	No	No	No	No	#NULL!	#NULL!	#NULL!	#NULL!	#NULL!	Yes	#NULL!	#NULL!	#NULL!	22 to 28
269	22	Female	Single	No	Rural	Third year	undergraduate	No	No	Yes	No	Chemistry	No	Yes	No	No	No	No	No	No	No	No	#NULL!	#NULL!	#NULL!	#NULL!	#NULL!	Yes	#NULL!	#NULL!	#NULL!	22 to 28
270	21	Male	Single	No	Urban	Third year	undergraduate	No	No	Yes	No	Biology	Yes	Yes	No	No	No	No	No	No	No	No	#NULL!	#NULL!	#NULL!	#NULL!	#NULL!	Yes	#NULL!	#NULL!	#NULL!	17 to 21
271	22	Female	Single	No	Urban	First year	undergraduate	Yes	No	No	No	Biology	Yes	Yes	No	No	No	No	No	No	No	No	#NULL!	#NULL!	#NULL!	#NULL!	#NULL!	Yes	#NULL!	#NULL!	#NULL!	22 to 28
272	22	Male	Single	No	Urban	Third year	undergraduate	No	No	Yes	No	Maths and Computer Science	No	Yes	No	No	No	No	No	No	No	No	#NULL!	#NULL!	#NULL!	#NULL!	#NULL!	No	#NULL!	#NULL!	#NULL!	22 to 28
273	21	Male	Single	No	Rural	Master	graduate	No	No	No	Yes	Maths and Computer Science	No	Yes	No	No	No	No	No	No	No	No	#NULL!	#NULL!	#NULL!	#NULL!	#NULL!	No	#NULL!	#NULL!	#NULL!	17 to 21
274	23	Male	Single	No	Rural	Master	graduate	No	No	No	Yes	Physics	No	Yes	No	No	No	No	No	No	No	No	#NULL!	#NULL!	#NULL!	#NULL!	#NULL!	Yes	#NULL!	#NULL!	#NULL!	22 to 28
275	23	Female	Single	No	Urban	Third year	undergraduate	No	No	Yes	No	Chemistry	No	Yes	No	No	No	No	No	No	No	No	#NULL!	#NULL!	#NULL!	#NULL!	#NULL!	No	#NULL!	#NULL!	#NULL!	22 to 28
276	18	Male	Single	No	Urban	First year	undergraduate	Yes	No	No	No	Physics	No	Yes	No	No	No	No	No	No	No	No	#NULL!	#NULL!	#NULL!	#NULL!	#NULL!	Yes	#NULL!	#NULL!	#NULL!	17 to 21
277	18	Male	Single	No	Rural	First year	undergraduate	Yes	No	No	No	Biology	Yes	Yes	No	No	No	No	No	No	No	No	#NULL!	#NULL!	#NULL!	#NULL!	#NULL!	Yes	#NULL!	#NULL!	#NULL!	17 to 21
278	19	Male	Single	No	Rural	Second year	undergraduate	No	Yes	No	No	Maths and Computer Science	No	Yes	No	No	No	No	No	No	No	No	#NULL!	#NULL!	#NULL!	#NULL!	#NULL!	Yes	#NULL!	#NULL!	#NULL!	17 to 21
279	25	Male	Single	No	Rural	Third year	undergraduate	No	No	Yes	No	Biology	Yes	Yes	No	No	No	No	No	No	No	No	#NULL!	#NULL!	#NULL!	#NULL!	#NULL!	Yes	#NULL!	#NULL!	#NULL!	22 to 28
280	19	Male	Single	No	Urban	First year	undergraduate	Yes	No	No	No	Biology	Yes	Yes	No	No	No	No	No	No	No	No	#NULL!	#NULL!	#NULL!	#NULL!	#NULL!	Yes	#NULL!	#NULL!	#NULL!	17 to 21
281	18	Female	Single	No	Urban	First year	undergraduate	Yes	No	No	No	Biology	Yes	Yes	No	No	No	No	No	No	No	No	#NULL!	#NULL!	#NULL!	#NULL!	#NULL!	Yes	#NULL!	#NULL!	#NULL!	17 to 21
282	18	Male	Single	No	Urban	First year	undergraduate	Yes	No	No	No	Physics	No	Yes	No	No	No	No	No	No	No	No	#NULL!	#NULL!	#NULL!	#NULL!	#NULL!	Yes	#NULL!	#NULL!	#NULL!	17 to 21
283	24	Male	Single	No	Urban	Third year	undergraduate	No	No	Yes	No	Geology	No	Yes	No	No	No	No	No	No	No	No	#NULL!	#NULL!	#NULL!	#NULL!	#NULL!	Yes	#NULL!	#NULL!	#NULL!	22 to 28
284	22	Male	Single	No	Urban	Second year	undergraduate	No	Yes	No	No	Physics	No	Yes	Yes	No	No	No	No	No	No	No	#NULL!	#NULL!	#NULL!	#NULL!	#NULL!	Yes	#NULL!	#NULL!	#NULL!	22 to 28
285	21	Male	Single	No	Urban	Third year	undergraduate	No	No	Yes	No	Chemistry	No	Yes	No	Yes	No	No	No	No	No	No	#NULL!	#NULL!	#NULL!	#NULL!	#NULL!	Yes	#NULL!	#NULL!	#NULL!	17 to 21
286	21	Female	Single	No	Urban	Second year	undergraduate	No	Yes	No	No	Physics	No	Yes	No	No	No	No	No	No	No	No	#NULL!	#NULL!	#NULL!	#NULL!	#NULL!	Yes	#NULL!	#NULL!	#NULL!	17 to 21
287	20	Male	Single	No	Urban	Third year	undergraduate	No	No	Yes	No	Physics	No	Yes	No	No	No	No	No	No	No	No	#NULL!	#NULL!	#NULL!	#NULL!	#NULL!	Yes	#NULL!	#NULL!	#NULL!	17 to 21
288	21	Male	Single	No	Urban	Third year	undergraduate	No	No	Yes	No	Physics	No	Yes	No	No	No	No	No	No	No	No	#NULL!	#NULL!	#NULL!	#NULL!	#NULL!	Yes	#NULL!	#NULL!	#NULL!	17 to 21
289	19	Male	Single	No	Urban	Second year	undergraduate	No	Yes	No	No	Maths and Computer Science	No	Yes	No	No	No	No	No	No	No	No	#NULL!	#NULL!	#NULL!	#NULL!	#NULL!	Yes	#NULL!	#NULL!	#NULL!	17 to 21
290	20	Male	Single	No	Rural	Second year	undergraduate	No	Yes	No	No	Maths and Computer Science	No	Yes	No	No	No	No	No	No	No	No	#NULL!	#NULL!	#NULL!	#NULL!	#NULL!	Yes	#NULL!	#NULL!	#NULL!	17 to 21
291	23	Male	Single	No	Urban	Second year	undergraduate	No	Yes	No	No	Biology	Yes	Yes	No	No	No	No	No	No	No	No	#NULL!	#NULL!	#NULL!	#NULL!	#NULL!	Yes	#NULL!	#NULL!	#NULL!	22 to 28
292	21	Female	Single	No	Urban	Second year	undergraduate	No	Yes	No	No	Biology	Yes	Yes	No	No	No	No	No	No	No	No	#NULL!	#NULL!	#NULL!	#NULL!	#NULL!	Yes	#NULL!	#NULL!	#NULL!	17 to 21
293	20	Male	Single	No	Urban	Third year	undergraduate	No	No	Yes	No	Chemistry	No	Yes	No	No	No	No	No	No	No	Yes	No	Yes	Dont know	Dont know	Dont know	Yes	2	Low knowledge	No	17 to 21
294	23	Female	Single	No	Rural	Third year	undergraduate	No	No	Yes	No	Chemistry	No	Yes	No	No	No	No	No	No	No	No	#NULL!	#NULL!	#NULL!	#NULL!	#NULL!	Yes	#NULL!	#NULL!	#NULL!	22 to 28
295	25	Male	Single	No	Rural	Third year	undergraduate	No	No	Yes	No	Geology	No	Yes	No	No	No	No	No	No	No	No	#NULL!	#NULL!	#NULL!	#NULL!	#NULL!	Yes	#NULL!	#NULL!	#NULL!	22 to 28
296	19	Male	Single	No	Rural	Second year	undergraduate	No	Yes	No	No	Maths and Computer Science	No	Yes	No	No	No	No	No	No	No	No	#NULL!	#NULL!	#NULL!	#NULL!	#NULL!	Yes	#NULL!	#NULL!	#NULL!	17 to 21
297	18	Male	Single	No	Rural	First year	undergraduate	Yes	No	No	No	Maths and Computer Science	No	Yes	No	No	No	No	No	No	No	No	#NULL!	#NULL!	#NULL!	#NULL!	#NULL!	Yes	#NULL!	#NULL!	#NULL!	17 to 21
298	19	Male	Single	No	Rural	First year	undergraduate	Yes	No	No	No	Biology	Yes	Yes	No	No	No	No	No	No	No	No	#NULL!	#NULL!	#NULL!	#NULL!	#NULL!	Yes	#NULL!	#NULL!	#NULL!	17 to 21
299	21	Female	Single	No	Rural	Third year	undergraduate	No	No	Yes	No	Biology	Yes	Yes	No	No	No	No	No	No	No	No	#NULL!	#NULL!	#NULL!	#NULL!	#NULL!	Yes	#NULL!	#NULL!	#NULL!	17 to 21
300	22	Male	Single	No	Urban	Second year	undergraduate	No	Yes	No	No	Geology	No	Yes	No	No	No	No	No	No	No	No	#NULL!	#NULL!	#NULL!	#NULL!	#NULL!	Yes	#NULL!	#NULL!	#NULL!	22 to 28
301	23	Male	Single	No	Urban	Third year	undergraduate	No	No	Yes	No	Geology	No	Yes	No	No	No	No	No	No	No	No	#NULL!	#NULL!	#NULL!	#NULL!	#NULL!	Yes	#NULL!	#NULL!	#NULL!	22 to 28
302	21	Male	Single	No	Urban	Second year	undergraduate	No	Yes	No	No	Geology	No	Yes	No	No	No	No	No	No	No	No	#NULL!	#NULL!	#NULL!	#NULL!	#NULL!	Yes	#NULL!	#NULL!	#NULL!	17 to 21
303	18	Female	Single	No	Urban	First year	undergraduate	Yes	No	No	No	Biology	Yes	Yes	No	No	No	No	No	No	No	No	#NULL!	#NULL!	#NULL!	#NULL!	#NULL!	Yes	#NULL!	#NULL!	#NULL!	17 to 21
304	18	Male	Single	No	Urban	First year	undergraduate	Yes	No	No	No	Maths and Computer Science	No	Yes	No	No	No	No	No	No	No	No	#NULL!	#NULL!	#NULL!	#NULL!	#NULL!	Yes	#NULL!	#NULL!	#NULL!	17 to 21
305	18	Female	Single	No	Urban	First year	undergraduate	Yes	No	No	No	Maths and Computer Science	No	Yes	No	No	No	No	No	No	No	No	#NULL!	#NULL!	#NULL!	#NULL!	#NULL!	Yes	#NULL!	#NULL!	#NULL!	17 to 21
306	20	Male	Single	No	Rural	Third year	undergraduate	No	No	Yes	No	Chemistry	No	Yes	No	No	No	No	No	No	No	No	#NULL!	#NULL!	#NULL!	#NULL!	#NULL!	Yes	#NULL!	#NULL!	#NULL!	17 to 21
307	25	Female	Single	No	Urban	Second year	undergraduate	No	Yes	No	No	Chemistry	No	Yes	No	No	No	No	No	No	No	No	#NULL!	#NULL!	#NULL!	#NULL!	#NULL!	Yes	#NULL!	#NULL!	#NULL!	22 to 28
308	21	Male	Single	No	Urban	Third year	undergraduate	No	No	Yes	No	Maths and Computer Science	No	Yes	Yes	No	No	No	No	No	No	No	#NULL!	#NULL!	#NULL!	#NULL!	#NULL!	Yes	#NULL!	#NULL!	#NULL!	17 to 21
309	21	Male	Single	No	Urban	Master	graduate	No	No	No	Yes	Maths and Computer Science	No	Yes	No	No	No	No	No	No	No	No	#NULL!	#NULL!	#NULL!	#NULL!	#NULL!	Yes	#NULL!	#NULL!	#NULL!	17 to 21
310	21	Female	Single	No	Rural	Second year	undergraduate	No	Yes	No	No	Chemistry	No	Yes	No	No	No	No	No	No	No	No	#NULL!	#NULL!	#NULL!	#NULL!	#NULL!	No	#NULL!	#NULL!	#NULL!	17 to 21
311	20	Female	Single	No	Rural	Third year	undergraduate	No	No	Yes	No	Chemistry	No	Yes	No	No	No	No	No	No	No	No	#NULL!	#NULL!	#NULL!	#NULL!	#NULL!	No	#NULL!	#NULL!	#NULL!	17 to 21
312	21	Female	Single	No	Rural	Second year	undergraduate	No	Yes	No	No	Chemistry	No	Yes	No	No	No	No	No	No	No	No	#NULL!	#NULL!	#NULL!	#NULL!	#NULL!	No	#NULL!	#NULL!	#NULL!	17 to 21
313	19	Male	Single	No	Urban	Second year	undergraduate	No	Yes	No	No	Biology	Yes	Yes	No	No	No	No	No	No	No	No	#NULL!	#NULL!	#NULL!	#NULL!	#NULL!	No	#NULL!	#NULL!	#NULL!	17 to 21
314	20	Male	Single	No	Urban	Second year	undergraduate	No	Yes	No	No	Chemistry	No	Yes	No	No	No	No	No	No	No	No	#NULL!	#NULL!	#NULL!	#NULL!	#NULL!	Yes	#NULL!	#NULL!	#NULL!	17 to 21
315	23	Male	Single	No	Urban	Second year	undergraduate	No	Yes	No	No	Chemistry	No	Yes	No	No	No	No	No	No	No	No	#NULL!	#NULL!	#NULL!	#NULL!	#NULL!	Yes	#NULL!	#NULL!	#NULL!	22 to 28
316	21	Male	Single	No	Rural	First year	undergraduate	Yes	No	No	No	Chemistry	No	Yes	No	No	No	No	No	No	No	No	#NULL!	#NULL!	#NULL!	#NULL!	#NULL!	No	#NULL!	#NULL!	#NULL!	17 to 21
317	25	Male	Single	No	Rural	First year	undergraduate	Yes	No	No	No	Chemistry	No	Yes	No	No	No	No	No	No	No	No	#NULL!	#NULL!	#NULL!	#NULL!	#NULL!	Yes	#NULL!	#NULL!	#NULL!	22 to 28
318	27	Male	Single	No	Rural	Third year	undergraduate	No	No	Yes	No	Biology	Yes	Yes	No	No	No	No	No	No	No	No	#NULL!	#NULL!	#NULL!	#NULL!	#NULL!	Yes	#NULL!	#NULL!	#NULL!	22 to 28
319	25	Male	Single	No	Rural	Third year	undergraduate	No	No	Yes	No	Biology	Yes	Yes	No	No	No	No	No	No	No	No	#NULL!	#NULL!	#NULL!	#NULL!	#NULL!	Yes	#NULL!	#NULL!	#NULL!	22 to 28
320	23	Male	Single	No	Urban	Third year	undergraduate	No	No	Yes	No	Geology	No	Yes	No	No	No	No	No	No	No	No	#NULL!	#NULL!	#NULL!	#NULL!	#NULL!	Yes	#NULL!	#NULL!	#NULL!	22 to 28
321	20	Female	Single	No	Rural	Second year	undergraduate	No	Yes	No	No	Chemistry	No	Yes	No	No	No	No	No	No	No	No	#NULL!	#NULL!	#NULL!	#NULL!	#NULL!	No	#NULL!	#NULL!	#NULL!	17 to 21
322	25	Male	Single	No	Urban	Third year	undergraduate	No	No	Yes	No	Chemistry	No	Yes	Yes	No	No	No	No	No	No	No	#NULL!	#NULL!	#NULL!	#NULL!	#NULL!	Yes	#NULL!	#NULL!	#NULL!	22 to 28
323	24	Female	Single	No	Urban	Third year	undergraduate	No	No	Yes	No	Chemistry	No	Yes	Yes	No	No	No	No	No	No	No	#NULL!	#NULL!	#NULL!	#NULL!	#NULL!	Yes	#NULL!	#NULL!	#NULL!	22 to 28
324	22	Female	Single	No	Urban	Third year	undergraduate	No	No	Yes	No	Biology	Yes	Yes	Yes	No	No	No	No	No	No	No	#NULL!	#NULL!	#NULL!	#NULL!	#NULL!	Yes	#NULL!	#NULL!	#NULL!	22 to 28
325	19	Female	Single	No	Urban	Second year	undergraduate	No	Yes	No	No	Biology	Yes	Yes	No	No	No	No	No	No	No	No	#NULL!	#NULL!	#NULL!	#NULL!	#NULL!	Yes	#NULL!	#NULL!	#NULL!	17 to 21
326	19	Female	Single	No	Urban	Second year	undergraduate	No	Yes	No	No	Biology	Yes	Yes	No	No	No	No	No	No	No	No	#NULL!	#NULL!	#NULL!	#NULL!	#NULL!	Yes	#NULL!	#NULL!	#NULL!	17 to 21
327	21	Female	Single	No	Urban	Second year	undergraduate	No	Yes	No	No	Biology	Yes	Yes	No	No	No	No	No	No	No	No	#NULL!	#NULL!	#NULL!	#NULL!	#NULL!	Yes	#NULL!	#NULL!	#NULL!	17 to 21
328	20	Male	Single	No	Urban	Second year	undergraduate	No	Yes	No	No	Biology	Yes	Yes	No	No	No	No	No	No	No	No	#NULL!	#NULL!	#NULL!	#NULL!	#NULL!	Yes	#NULL!	#NULL!	#NULL!	17 to 21
329	25	Male	Single	No	Urban	Third year	undergraduate	No	No	Yes	No	Chemistry	No	Yes	No	No	No	No	No	No	No	No	#NULL!	#NULL!	#NULL!	#NULL!	#NULL!	Yes	#NULL!	#NULL!	#NULL!	22 to 28
330	17	Male	Single	No	Rural	First year	undergraduate	Yes	No	No	No	Biology	Yes	Yes	Yes	No	No	No	No	No	No	No	#NULL!	#NULL!	#NULL!	#NULL!	#NULL!	Yes	#NULL!	#NULL!	#NULL!	17 to 21
331	19	Male	Single	No	Urban	First year	undergraduate	Yes	No	No	No	Biology	Yes	Yes	No	No	No	No	No	No	No	No	#NULL!	#NULL!	#NULL!	#NULL!	#NULL!	Yes	#NULL!	#NULL!	#NULL!	17 to 21
332	23	Male	Single	No	Rural	Third year	undergraduate	No	No	Yes	No	Biology	Yes	Yes	No	No	No	No	No	No	No	No	#NULL!	#NULL!	#NULL!	#NULL!	#NULL!	Yes	#NULL!	#NULL!	#NULL!	22 to 28
333	21	Male	Single	No	Urban	Third year	undergraduate	No	No	Yes	No	Biology	Yes	Yes	Yes	No	No	No	No	No	No	No	#NULL!	#NULL!	#NULL!	#NULL!	#NULL!	Yes	#NULL!	#NULL!	#NULL!	17 to 21
334	23	Female	Single	No	Urban	Third year	undergraduate	No	No	Yes	No	Chemistry	No	Yes	No	No	No	No	No	No	No	No	#NULL!	#NULL!	#NULL!	#NULL!	#NULL!	Yes	#NULL!	#NULL!	#NULL!	22 to 28
335	20	Male	Single	No	Rural	Second year	undergraduate	No	Yes	No	No	Chemistry	No	Yes	No	No	No	No	No	No	No	No	#NULL!	#NULL!	#NULL!	#NULL!	#NULL!	Yes	#NULL!	#NULL!	#NULL!	17 to 21
336	24	Female	Single	No	Urban	Third year	undergraduate	No	No	Yes	No	Biology	Yes	Yes	Yes	No	No	No	No	No	No	No	#NULL!	#NULL!	#NULL!	#NULL!	#NULL!	Yes	#NULL!	#NULL!	#NULL!	22 to 28
337	24	Female	Single	No	Urban	Third year	undergraduate	No	No	Yes	No	Biology	Yes	Yes	No	No	No	No	No	No	No	No	#NULL!	#NULL!	#NULL!	#NULL!	#NULL!	Yes	#NULL!	#NULL!	#NULL!	22 to 28
338	23	Male	Single	No	Rural	Third year	undergraduate	No	No	Yes	No	Maths and Computer Science	No	Yes	Yes	No	No	No	No	No	No	No	#NULL!	#NULL!	#NULL!	#NULL!	#NULL!	Yes	#NULL!	#NULL!	#NULL!	22 to 28
339	24	Male	Single	No	Urban	Third year	undergraduate	No	No	Yes	No	Maths and Computer Science	No	Yes	No	No	No	No	No	No	No	No	#NULL!	#NULL!	#NULL!	#NULL!	#NULL!	No	#NULL!	#NULL!	#NULL!	22 to 28
340	22	Male	Single	No	Urban	Third year	undergraduate	No	No	Yes	No	Maths and Computer Science	No	Yes	No	No	No	No	No	No	No	No	#NULL!	#NULL!	#NULL!	#NULL!	#NULL!	Yes	#NULL!	#NULL!	#NULL!	22 to 28
341	20	Male	Single	No	Urban	Second year	undergraduate	No	Yes	No	No	Biology	Yes	Yes	No	No	No	No	No	No	No	No	#NULL!	#NULL!	#NULL!	#NULL!	#NULL!	Yes	#NULL!	#NULL!	#NULL!	17 to 21
342	22	Male	Single	No	Urban	Third year	undergraduate	No	No	Yes	No	Physics	No	Yes	No	No	No	No	No	No	No	No	#NULL!	#NULL!	#NULL!	#NULL!	#NULL!	No	#NULL!	#NULL!	#NULL!	22 to 28
343	22	Male	Single	No	Urban	Third year	undergraduate	No	No	Yes	No	Maths and Computer Science	No	Yes	No	No	No	No	No	No	No	No	#NULL!	#NULL!	#NULL!	#NULL!	#NULL!	No	#NULL!	#NULL!	#NULL!	22 to 28
344	23	Female	Single	No	Urban	Master	graduate	No	No	No	Yes	Biology	Yes	Yes	No	No	No	No	No	No	No	No	#NULL!	#NULL!	#NULL!	#NULL!	#NULL!	Yes	#NULL!	#NULL!	#NULL!	22 to 28
345	19	Female	Single	No	Rural	First year	undergraduate	Yes	No	No	No	Biology	Yes	Yes	No	No	No	No	No	No	No	No	#NULL!	#NULL!	#NULL!	#NULL!	#NULL!	Yes	#NULL!	#NULL!	#NULL!	17 to 21
346	19	Male	Single	No	Urban	Second year	undergraduate	No	Yes	No	No	Physics	No	Yes	No	No	No	No	No	No	No	No	#NULL!	#NULL!	#NULL!	#NULL!	#NULL!	No	#NULL!	#NULL!	#NULL!	17 to 21
347	19	Female	Single	No	Urban	Second year	undergraduate	No	Yes	No	No	Biology	Yes	Yes	No	No	No	No	No	No	No	No	#NULL!	#NULL!	#NULL!	#NULL!	#NULL!	Yes	#NULL!	#NULL!	#NULL!	17 to 21
348	28	Male	Single	No	Urban	Second year	undergraduate	No	Yes	No	No	Maths and Computer Science	No	Yes	Yes	No	No	No	No	No	No	No	#NULL!	#NULL!	#NULL!	#NULL!	#NULL!	Yes	#NULL!	#NULL!	#NULL!	22 to 28
349	19	Female	Single	No	Rural	Second year	undergraduate	No	Yes	No	No	Biology	Yes	Yes	No	No	No	No	No	No	No	No	#NULL!	#NULL!	#NULL!	#NULL!	#NULL!	Yes	#NULL!	#NULL!	#NULL!	17 to 21
350	20	Female	Single	No	Urban	Second year	undergraduate	No	Yes	No	No	Chemistry	No	Yes	No	No	No	No	No	No	No	No	#NULL!	#NULL!	#NULL!	#NULL!	#NULL!	Yes	#NULL!	#NULL!	#NULL!	17 to 21
351	22	Female	Single	No	Urban	Third year	undergraduate	No	No	Yes	No	Biology	Yes	Yes	Yes	No	No	No	No	No	No	No	#NULL!	#NULL!	#NULL!	#NULL!	#NULL!	Yes	#NULL!	#NULL!	#NULL!	22 to 28
352	22	Female	Married	Yes	Urban	Third year	undergraduate	No	No	Yes	No	Biology	Yes	Yes	No	No	No	No	No	No	No	No	#NULL!	#NULL!	#NULL!	#NULL!	#NULL!	Yes	#NULL!	#NULL!	#NULL!	22 to 28
353	20	Male	Single	No	Urban	First year	undergraduate	Yes	No	No	No	Biology	Yes	Yes	No	No	No	No	No	No	No	No	#NULL!	#NULL!	#NULL!	#NULL!	#NULL!	No	#NULL!	#NULL!	#NULL!	17 to 21
354	21	Male	Single	No	Rural	First year	undergraduate	Yes	No	No	No	Chemistry	No	Yes	No	No	No	No	No	No	No	No	#NULL!	#NULL!	#NULL!	#NULL!	#NULL!	Yes	#NULL!	#NULL!	#NULL!	17 to 21
355	20	Female	Single	No	Rural	Second year	undergraduate	No	Yes	No	No	Chemistry	No	Yes	No	No	No	No	No	No	No	No	#NULL!	#NULL!	#NULL!	#NULL!	#NULL!	Yes	#NULL!	#NULL!	#NULL!	17 to 21
356	20	Female	Single	No	Rural	Second year	undergraduate	No	Yes	No	No	Chemistry	No	Yes	No	No	No	No	No	No	No	No	#NULL!	#NULL!	#NULL!	#NULL!	#NULL!	Yes	#NULL!	#NULL!	#NULL!	17 to 21
357	21	Male	Single	No	Urban	Second year	undergraduate	No	Yes	No	No	Biology	Yes	Yes	No	No	No	No	No	No	No	No	#NULL!	#NULL!	#NULL!	#NULL!	#NULL!	Yes	#NULL!	#NULL!	#NULL!	17 to 21
358	23	Male	Single	No	Urban	Third year	undergraduate	No	No	Yes	No	Physics	No	Yes	No	No	No	No	No	No	No	No	#NULL!	#NULL!	#NULL!	#NULL!	#NULL!	Yes	#NULL!	#NULL!	#NULL!	22 to 28
359	21	Female	Single	No	Urban	Second year	undergraduate	No	Yes	No	No	Chemistry	No	Yes	No	No	No	No	No	No	No	No	#NULL!	#NULL!	#NULL!	#NULL!	#NULL!	Yes	#NULL!	#NULL!	#NULL!	17 to 21
360	21	Male	Single	No	Urban	Third year	undergraduate	No	No	Yes	No	Biology	Yes	Yes	No	No	No	No	No	No	No	No	#NULL!	#NULL!	#NULL!	#NULL!	#NULL!	No	#NULL!	#NULL!	#NULL!	17 to 21
361	22	Female	Single	No	Urban	Third year	undergraduate	No	No	Yes	No	Maths and Computer Science	No	Yes	No	No	No	No	No	No	No	No	#NULL!	#NULL!	#NULL!	#NULL!	#NULL!	Yes	#NULL!	#NULL!	#NULL!	22 to 28
362	21	Female	Single	No	Rural	First year	undergraduate	Yes	No	No	No	Chemistry	No	Yes	No	No	No	No	No	No	No	No	#NULL!	#NULL!	#NULL!	#NULL!	#NULL!	Yes	#NULL!	#NULL!	#NULL!	17 to 21
363	22	Male	Single	No	Rural	Third year	undergraduate	No	No	Yes	No	Physics	No	Yes	No	No	No	No	No	No	No	No	#NULL!	#NULL!	#NULL!	#NULL!	#NULL!	Yes	#NULL!	#NULL!	#NULL!	22 to 28
364	20	Male	Single	No	Rural	Second year	undergraduate	No	Yes	No	No	Chemistry	No	Yes	No	No	No	No	No	No	No	No	#NULL!	#NULL!	#NULL!	#NULL!	#NULL!	Yes	#NULL!	#NULL!	#NULL!	17 to 21
365	24	Male	Single	No	Urban	Third year	undergraduate	No	No	Yes	No	Geology	No	Yes	No	No	No	No	No	No	No	No	#NULL!	#NULL!	#NULL!	#NULL!	#NULL!	Yes	#NULL!	#NULL!	#NULL!	22 to 28
366	20	Male	Single	No	Rural	Third year	undergraduate	No	No	Yes	No	Biology	Yes	Yes	No	No	No	No	No	No	No	No	#NULL!	#NULL!	#NULL!	#NULL!	#NULL!	Yes	#NULL!	#NULL!	#NULL!	17 to 21
367	21	Male	Single	No	Urban	Third year	undergraduate	No	No	Yes	No	Biology	Yes	Yes	No	No	No	No	No	No	No	No	#NULL!	#NULL!	#NULL!	#NULL!	#NULL!	No	#NULL!	#NULL!	#NULL!	17 to 21
368	22	Male	Single	No	Rural	Master	graduate	No	No	No	Yes	Physics	No	Yes	No	No	No	No	No	No	No	No	#NULL!	#NULL!	#NULL!	#NULL!	#NULL!	Yes	#NULL!	#NULL!	#NULL!	22 to 28
369	22	Male	Single	No	Urban	Second year	undergraduate	No	Yes	No	No	Chemistry	No	Yes	No	No	No	No	No	No	No	No	#NULL!	#NULL!	#NULL!	#NULL!	#NULL!	Yes	#NULL!	#NULL!	#NULL!	22 to 28
370	22	Male	Single	No	Urban	Third year	undergraduate	No	No	Yes	No	Chemistry	No	Yes	No	No	No	No	No	No	No	No	#NULL!	#NULL!	#NULL!	#NULL!	#NULL!	Yes	#NULL!	#NULL!	#NULL!	22 to 28
371	25	Male	Single	No	Urban	Second year	undergraduate	No	Yes	No	No	Chemistry	No	Yes	No	No	No	No	No	No	No	No	#NULL!	#NULL!	#NULL!	#NULL!	#NULL!	No	#NULL!	#NULL!	#NULL!	22 to 28
372	25	Female	Single	No	Urban	Third year	undergraduate	No	No	Yes	No	Geology	No	Yes	No	No	No	No	No	No	No	No	#NULL!	#NULL!	#NULL!	#NULL!	#NULL!	Yes	#NULL!	#NULL!	#NULL!	22 to 28
373	22	Female	Single	No	Urban	Third year	undergraduate	No	No	Yes	No	Biology	Yes	Yes	No	No	No	No	No	No	No	Yes	Yes	Yes	No	No	Dont know	Yes	1	Low knowledge	No	22 to 28
374	21	Male	Single	No	Urban	Second year	undergraduate	No	Yes	No	No	Chemistry	No	Yes	No	No	No	No	No	No	No	No	#NULL!	#NULL!	#NULL!	#NULL!	#NULL!	No	#NULL!	#NULL!	#NULL!	17 to 21
375	18	Male	Single	No	Urban	First year	undergraduate	Yes	No	No	No	Biology	Yes	Yes	No	No	No	No	No	No	No	No	#NULL!	#NULL!	#NULL!	#NULL!	#NULL!	No	#NULL!	#NULL!	#NULL!	17 to 21
376	20	Female	Single	No	Urban	First year	undergraduate	Yes	No	No	No	Chemistry	No	Yes	No	Yes	No	No	No	No	No	No	#NULL!	#NULL!	#NULL!	#NULL!	#NULL!	Yes	#NULL!	#NULL!	#NULL!	17 to 21
377	20	Male	Single	No	Rural	Second year	undergraduate	No	Yes	No	No	Chemistry	No	Yes	No	No	No	No	No	No	No	No	#NULL!	#NULL!	#NULL!	#NULL!	#NULL!	No	#NULL!	#NULL!	#NULL!	17 to 21
378	20	Male	Single	No	Rural	First year	undergraduate	Yes	No	No	No	Chemistry	No	Yes	No	No	No	No	No	No	No	No	#NULL!	#NULL!	#NULL!	#NULL!	#NULL!	No	#NULL!	#NULL!	#NULL!	17 to 21
379	22	Female	Single	No	Urban	Third year	undergraduate	No	No	Yes	No	Biology	Yes	Yes	No	No	No	No	No	No	No	No	#NULL!	#NULL!	#NULL!	#NULL!	#NULL!	Yes	#NULL!	#NULL!	#NULL!	22 to 28
380	23	Female	Single	No	Rural	Third year	undergraduate	No	No	Yes	No	Biology	Yes	Yes	No	No	No	No	No	No	No	No	#NULL!	#NULL!	#NULL!	#NULL!	#NULL!	Yes	#NULL!	#NULL!	#NULL!	22 to 28
381	22	Female	Single	No	Urban	First year	undergraduate	Yes	No	No	No	Chemistry	No	Yes	No	No	No	No	No	No	No	No	#NULL!	#NULL!	#NULL!	#NULL!	#NULL!	Yes	#NULL!	#NULL!	#NULL!	22 to 28
382	24	Male	Single	No	Rural	Third year	undergraduate	No	No	Yes	No	Geology	No	Yes	No	No	No	No	No	No	No	No	#NULL!	#NULL!	#NULL!	#NULL!	#NULL!	Yes	#NULL!	#NULL!	#NULL!	22 to 28
383	21	Male	Single	No	Urban	Third year	undergraduate	No	No	Yes	No	Biology	Yes	Yes	No	No	No	No	No	No	No	No	#NULL!	#NULL!	#NULL!	#NULL!	#NULL!	Yes	#NULL!	#NULL!	#NULL!	17 to 21
384	24	Female	Single	No	Urban	Third year	undergraduate	No	No	Yes	No	Biology	Yes	Yes	No	No	No	No	No	No	No	No	#NULL!	#NULL!	#NULL!	#NULL!	#NULL!	Yes	#NULL!	#NULL!	#NULL!	22 to 28
385	23	Female	Single	No	Rural	Second year	undergraduate	No	Yes	No	No	Chemistry	No	Yes	No	No	No	No	No	No	No	No	#NULL!	#NULL!	#NULL!	#NULL!	#NULL!	Yes	#NULL!	#NULL!	#NULL!	22 to 28
386	23	Female	Single	No	Rural	Second year	undergraduate	No	Yes	No	No	Chemistry	No	Yes	No	No	No	No	No	No	No	No	#NULL!	#NULL!	#NULL!	#NULL!	#NULL!	Yes	#NULL!	#NULL!	#NULL!	22 to 28
387	21	Female	Single	No	Urban	First year	undergraduate	Yes	No	No	No	Biology	Yes	Yes	Yes	No	No	No	No	No	No	No	#NULL!	#NULL!	#NULL!	#NULL!	#NULL!	Yes	#NULL!	#NULL!	#NULL!	17 to 21
388	19	Male	Single	No	Urban	First year	undergraduate	Yes	No	No	No	Biology	Yes	Yes	No	No	No	No	No	No	No	No	#NULL!	#NULL!	#NULL!	#NULL!	#NULL!	Yes	#NULL!	#NULL!	#NULL!	17 to 21
389	18	Female	Single	No	Urban	First year	undergraduate	Yes	No	No	No	Biology	Yes	Yes	No	No	No	No	No	No	No	No	#NULL!	#NULL!	#NULL!	#NULL!	#NULL!	Yes	#NULL!	#NULL!	#NULL!	17 to 21
390	19	Female	Single	No	Rural	First year	undergraduate	Yes	No	No	No	Biology	Yes	Yes	No	No	No	No	No	No	No	No	#NULL!	#NULL!	#NULL!	#NULL!	#NULL!	Yes	#NULL!	#NULL!	#NULL!	17 to 21
391	19	Female	Single	No	Urban	First year	undergraduate	Yes	No	No	No	Physics	No	Yes	No	No	No	No	No	No	No	No	#NULL!	#NULL!	#NULL!	#NULL!	#NULL!	Yes	#NULL!	#NULL!	#NULL!	17 to 21
392	18	Female	Single	No	Urban	First year	undergraduate	Yes	No	No	No	Physics	No	Yes	No	No	No	No	No	No	No	No	#NULL!	#NULL!	#NULL!	#NULL!	#NULL!	Yes	#NULL!	#NULL!	#NULL!	17 to 21
393	18	Female	Single	No	Urban	First year	undergraduate	Yes	No	No	No	Physics	No	Yes	No	No	No	No	No	No	No	No	#NULL!	#NULL!	#NULL!	#NULL!	#NULL!	Yes	#NULL!	#NULL!	#NULL!	17 to 21
394	21	Female	Single	No	Rural	Third year	undergraduate	No	No	Yes	No	Maths and Computer Science	No	Yes	No	No	No	No	No	No	No	No	#NULL!	#NULL!	#NULL!	#NULL!	#NULL!	Yes	#NULL!	#NULL!	#NULL!	17 to 21
395	22	Female	Single	No	Urban	Third year	undergraduate	No	No	Yes	No	Biology	Yes	Yes	No	No	No	No	No	No	No	No	#NULL!	#NULL!	#NULL!	#NULL!	#NULL!	Yes	#NULL!	#NULL!	#NULL!	22 to 28
396	20	Female	Single	No	Urban	First year	undergraduate	Yes	No	No	No	Biology	Yes	Yes	No	No	No	No	No	No	No	No	#NULL!	#NULL!	#NULL!	#NULL!	#NULL!	Yes	#NULL!	#NULL!	#NULL!	17 to 21
397	20	Female	Single	No	Urban	Second year	undergraduate	No	Yes	No	No	Biology	Yes	Yes	No	No	No	No	No	No	No	No	#NULL!	#NULL!	#NULL!	#NULL!	#NULL!	Yes	#NULL!	#NULL!	#NULL!	17 to 21
398	19	Female	Single	No	Urban	First year	undergraduate	Yes	No	No	No	Maths and Computer Science	No	Yes	No	No	No	No	No	No	No	No	#NULL!	#NULL!	#NULL!	#NULL!	#NULL!	Yes	#NULL!	#NULL!	#NULL!	17 to 21
399	22	Female	Single	No	Urban	Second year	undergraduate	No	Yes	No	No	Chemistry	No	Yes	No	No	No	No	No	No	No	No	#NULL!	#NULL!	#NULL!	#NULL!	#NULL!	No	#NULL!	#NULL!	#NULL!	22 to 28
400	20	Male	Single	No	Urban	Second year	undergraduate	No	Yes	No	No	Chemistry	No	Yes	No	No	No	No	No	No	No	No	#NULL!	#NULL!	#NULL!	#NULL!	#NULL!	No	#NULL!	#NULL!	#NULL!	17 to 21
401	19	Female	Single	No	Urban	First year	undergraduate	Yes	No	No	No	Maths and Computer Science	No	Yes	No	No	No	No	No	No	No	No	#NULL!	#NULL!	#NULL!	#NULL!	#NULL!	Yes	#NULL!	#NULL!	#NULL!	17 to 21
402	20	Female	Single	No	Urban	Third year	undergraduate	No	No	Yes	No	Biology	Yes	Yes	No	No	No	No	No	No	No	No	#NULL!	#NULL!	#NULL!	#NULL!	#NULL!	Yes	#NULL!	#NULL!	#NULL!	17 to 21
403	20	Female	Single	No	Urban	Second year	undergraduate	No	Yes	No	No	Biology	Yes	Yes	No	No	No	No	No	No	No	Yes	No	No	No	No	No	Yes	0	Low knowledge	No	17 to 21
404	20	Male	Single	No	Urban	Third year	undergraduate	No	No	Yes	No	Maths and Computer Science	No	Yes	Yes	No	No	No	No	No	No	No	#NULL!	#NULL!	#NULL!	#NULL!	#NULL!	No	#NULL!	#NULL!	#NULL!	17 to 21
405	20	Male	Single	No	Rural	Third year	undergraduate	No	No	Yes	No	Maths and Computer Science	No	Yes	No	No	No	No	No	No	No	No	#NULL!	#NULL!	#NULL!	#NULL!	#NULL!	No	#NULL!	#NULL!	#NULL!	17 to 21
406	21	Female	Single	No	Urban	Third year	undergraduate	No	No	Yes	No	Biology	Yes	Yes	No	No	No	No	No	No	No	No	#NULL!	#NULL!	#NULL!	#NULL!	#NULL!	Yes	#NULL!	#NULL!	#NULL!	17 to 21
407	21	Female	Single	No	Urban	Third year	undergraduate	No	No	Yes	No	Biology	Yes	Yes	No	No	No	No	No	No	No	No	#NULL!	#NULL!	#NULL!	#NULL!	#NULL!	Yes	#NULL!	#NULL!	#NULL!	17 to 21
408	21	Female	Single	No	Urban	Third year	undergraduate	No	No	Yes	No	Biology	Yes	Yes	No	No	No	No	No	No	No	No	#NULL!	#NULL!	#NULL!	#NULL!	#NULL!	Yes	#NULL!	#NULL!	#NULL!	17 to 21
409	22	Male	Single	No	Rural	Second year	undergraduate	No	Yes	No	No	Biology	Yes	Yes	No	No	No	No	No	No	No	No	#NULL!	#NULL!	#NULL!	#NULL!	#NULL!	No	#NULL!	#NULL!	#NULL!	22 to 28
410	18	Female	Single	No	Rural	First year	undergraduate	Yes	No	No	No	Maths and Computer Science	No	Yes	No	No	No	No	No	No	No	Yes	Yes	Yes	Dont know	Dont know	Dont know	Yes	1	Low knowledge	No	17 to 21
411	22	Female	Single	No	Rural	Master	graduate	No	No	No	Yes	Biology	Yes	Yes	Yes	No	No	No	No	No	No	Yes	Yes	Yes	Yes	Yes	Yes	Yes	4	High knowledge	Yes	22 to 28
412	21	Female	Single	No	Urban	Third year	undergraduate	No	No	Yes	No	Biology	Yes	Yes	No	No	No	No	No	No	No	Yes	Yes	Yes	Yes	Dont know	Yes	Yes	3	High knowledge	Yes	17 to 21
413	22	Male	Single	No	Urban	Third year	undergraduate	No	No	Yes	No	Biology	Yes	Yes	No	No	No	No	No	No	No	Yes	Yes	Yes	Yes	Yes	Yes	Yes	4	High knowledge	Yes	22 to 28
414	21	Male	Single	No	Urban	Second year	undergraduate	No	Yes	No	No	Physics	No	No	No	No	No	No	No	No	No	No	#NULL!	#NULL!	#NULL!	#NULL!	#NULL!	Yes	#NULL!	#NULL!	#NULL!	17 to 21
415	24	Male	Single	No	Urban	Third year	undergraduate	No	No	Yes	No	Chemistry	No	Yes	No	No	No	No	No	No	No	No	#NULL!	#NULL!	#NULL!	#NULL!	#NULL!	Yes	#NULL!	#NULL!	#NULL!	22 to 28
416	23	Male	Single	No	Urban	Second year	undergraduate	No	Yes	No	No	Chemistry	No	Yes	No	No	No	No	No	No	No	No	#NULL!	#NULL!	#NULL!	#NULL!	#NULL!	Yes	#NULL!	#NULL!	#NULL!	22 to 28
417	27	Male	Single	No	Rural	Third year	undergraduate	No	No	Yes	No	Chemistry	No	Yes	No	No	No	No	No	No	No	No	#NULL!	#NULL!	#NULL!	#NULL!	#NULL!	No	#NULL!	#NULL!	#NULL!	22 to 28
418	22	Female	Single	No	Urban	Second year	undergraduate	No	Yes	No	No	Chemistry	No	No	No	No	No	No	No	No	Yes	No	#NULL!	#NULL!	#NULL!	#NULL!	#NULL!	Yes	#NULL!	#NULL!	#NULL!	22 to 28
419	24	Male	Single	No	Urban	Second year	undergraduate	No	Yes	No	No	Geology	No	Yes	No	No	No	No	No	No	No	No	#NULL!	#NULL!	#NULL!	#NULL!	#NULL!	Yes	#NULL!	#NULL!	#NULL!	22 to 28
420	19	Male	Single	No	Rural	First year	undergraduate	Yes	No	No	No	Maths and Computer Science	No	Yes	No	No	No	No	No	No	No	No	#NULL!	#NULL!	#NULL!	#NULL!	#NULL!	No	#NULL!	#NULL!	#NULL!	17 to 21
421	19	Male	Single	No	Rural	First year	undergraduate	Yes	No	No	No	Maths and Computer Science	No	Yes	No	No	No	No	No	No	No	No	#NULL!	#NULL!	#NULL!	#NULL!	#NULL!	No	#NULL!	#NULL!	#NULL!	17 to 21
422	18	Male	Single	No	Rural	First year	undergraduate	Yes	No	No	No	Maths and Computer Science	No	Yes	No	No	No	No	No	No	No	No	#NULL!	#NULL!	#NULL!	#NULL!	#NULL!	No	#NULL!	#NULL!	#NULL!	17 to 21
423	22	Male	Single	No	Urban	Third year	undergraduate	No	No	Yes	No	Biology	Yes	Yes	No	No	No	No	No	No	No	No	#NULL!	#NULL!	#NULL!	#NULL!	#NULL!	Yes	#NULL!	#NULL!	#NULL!	22 to 28
424	22	Male	Single	No	Urban	Third year	undergraduate	No	No	Yes	No	Biology	Yes	Yes	No	No	No	No	No	No	No	No	#NULL!	#NULL!	#NULL!	#NULL!	#NULL!	Yes	#NULL!	#NULL!	#NULL!	22 to 28
425	21	Male	Single	No	Rural	Third year	undergraduate	No	No	Yes	No	Biology	Yes	Yes	No	No	No	No	No	No	No	No	#NULL!	#NULL!	#NULL!	#NULL!	#NULL!	Yes	#NULL!	#NULL!	#NULL!	17 to 21
426	22	Male	Single	No	Rural	Second year	undergraduate	No	Yes	No	No	Biology	Yes	No	No	No	No	No	No	No	Yes	No	#NULL!	#NULL!	#NULL!	#NULL!	#NULL!	Yes	#NULL!	#NULL!	#NULL!	22 to 28
427	20	Female	Single	No	Urban	Second year	undergraduate	No	Yes	No	No	Biology	Yes	Yes	No	No	No	No	No	No	No	No	#NULL!	#NULL!	#NULL!	#NULL!	#NULL!	Yes	#NULL!	#NULL!	#NULL!	17 to 21
428	21	Male	Single	No	Urban	Third year	undergraduate	No	No	Yes	No	Biology	Yes	Yes	No	No	No	No	No	No	No	No	#NULL!	#NULL!	#NULL!	#NULL!	#NULL!	Yes	#NULL!	#NULL!	#NULL!	17 to 21
429	22	Male	Single	No	Rural	Second year	undergraduate	No	Yes	No	No	Chemistry	No	Yes	No	No	No	No	No	No	No	Yes	Yes	Yes	Dont know	No	Yes	Yes	2	Low knowledge	No	22 to 28
430	20	Female	Single	No	Urban	Second year	undergraduate	No	Yes	No	No	Chemistry	No	Yes	No	No	No	No	No	No	No	No	#NULL!	#NULL!	#NULL!	#NULL!	#NULL!	Yes	#NULL!	#NULL!	#NULL!	17 to 21
431	20	Female	Single	No	Rural	First year	undergraduate	Yes	No	No	No	Chemistry	No	Yes	No	No	No	No	No	No	No	No	#NULL!	#NULL!	#NULL!	#NULL!	#NULL!	No	#NULL!	#NULL!	#NULL!	17 to 21
432	18	Female	Single	No	Rural	First year	undergraduate	Yes	No	No	No	Geology	No	Yes	No	No	No	No	No	No	No	No	#NULL!	#NULL!	#NULL!	#NULL!	#NULL!	Yes	#NULL!	#NULL!	#NULL!	17 to 21
433	24	Female	Single	No	Rural	Third year	undergraduate	No	No	Yes	No	Chemistry	No	Yes	No	No	No	No	No	No	No	No	#NULL!	#NULL!	#NULL!	#NULL!	#NULL!	Yes	#NULL!	#NULL!	#NULL!	22 to 28
434	23	Female	Single	No	Urban	Second year	undergraduate	No	Yes	No	No	Biology	Yes	Yes	No	No	No	No	No	No	No	No	#NULL!	#NULL!	#NULL!	#NULL!	#NULL!	Yes	#NULL!	#NULL!	#NULL!	22 to 28
435	21	Female	Single	No	Rural	Third year	undergraduate	No	No	Yes	No	Maths and Computer Science	No	Yes	No	No	No	No	No	No	No	No	#NULL!	#NULL!	#NULL!	#NULL!	#NULL!	Yes	#NULL!	#NULL!	#NULL!	17 to 21
436	21	Female	Single	No	Urban	Third year	undergraduate	No	No	Yes	No	Maths and Computer Science	No	Yes	No	No	No	No	No	No	No	No	#NULL!	#NULL!	#NULL!	#NULL!	#NULL!	Yes	#NULL!	#NULL!	#NULL!	17 to 21
437	21	Female	Single	No	Urban	Third year	undergraduate	No	No	Yes	No	Maths and Computer Science	No	Yes	No	No	No	No	No	No	No	No	#NULL!	#NULL!	#NULL!	#NULL!	#NULL!	Yes	#NULL!	#NULL!	#NULL!	17 to 21
438	22	Female	Single	No	Urban	Third year	undergraduate	No	No	Yes	No	Maths and Computer Science	No	Yes	Yes	No	No	No	No	No	No	No	#NULL!	#NULL!	#NULL!	#NULL!	#NULL!	Yes	#NULL!	#NULL!	#NULL!	22 to 28
439	21	Female	Single	No	Urban	Second year	undergraduate	No	Yes	No	No	Biology	Yes	Yes	No	No	No	No	No	No	No	No	#NULL!	#NULL!	#NULL!	#NULL!	#NULL!	Yes	#NULL!	#NULL!	#NULL!	17 to 21
440	22	Female	Single	No	Rural	First year	undergraduate	Yes	No	No	No	Chemistry	No	Yes	Yes	No	No	No	No	No	No	No	#NULL!	#NULL!	#NULL!	#NULL!	#NULL!	Yes	#NULL!	#NULL!	#NULL!	22 to 28
441	21	Male	Single	No	Urban	Second year	undergraduate	No	Yes	No	No	Biology	Yes	Yes	No	No	No	No	No	No	No	No	#NULL!	#NULL!	#NULL!	#NULL!	#NULL!	Yes	#NULL!	#NULL!	#NULL!	17 to 21
442	18	Female	Single	No	Urban	First year	undergraduate	Yes	No	No	No	Biology	Yes	Yes	No	No	No	No	No	No	No	No	#NULL!	#NULL!	#NULL!	#NULL!	#NULL!	Yes	#NULL!	#NULL!	#NULL!	17 to 21
443	23	Female	Single	No	Urban	Second year	undergraduate	No	Yes	No	No	Biology	Yes	Yes	No	No	No	No	No	No	No	No	#NULL!	#NULL!	#NULL!	#NULL!	#NULL!	Yes	#NULL!	#NULL!	#NULL!	22 to 28
444	19	Female	Single	No	Urban	First year	undergraduate	Yes	No	No	No	Biology	Yes	Yes	No	No	No	No	No	No	No	No	#NULL!	#NULL!	#NULL!	#NULL!	#NULL!	Yes	#NULL!	#NULL!	#NULL!	17 to 21
445	19	Female	Single	No	Rural	Second year	undergraduate	No	Yes	No	No	Chemistry	No	Yes	No	No	No	No	No	No	No	No	#NULL!	#NULL!	#NULL!	#NULL!	#NULL!	Yes	#NULL!	#NULL!	#NULL!	17 to 21
446	20	Female	Single	No	Rural	Second year	undergraduate	No	Yes	No	No	Physics	No	Yes	No	No	No	No	No	No	No	No	#NULL!	#NULL!	#NULL!	#NULL!	#NULL!	Yes	#NULL!	#NULL!	#NULL!	17 to 21
447	21	Female	Single	No	Rural	Second year	undergraduate	No	Yes	No	No	Physics	No	Yes	No	No	No	No	No	No	No	No	#NULL!	#NULL!	#NULL!	#NULL!	#NULL!	Yes	#NULL!	#NULL!	#NULL!	17 to 21
448	20	Male	Single	No	Urban	Second year	undergraduate	No	Yes	No	No	Chemistry	No	Yes	No	No	No	No	No	No	No	No	#NULL!	#NULL!	#NULL!	#NULL!	#NULL!	Yes	#NULL!	#NULL!	#NULL!	17 to 21
449	19	Male	Single	No	Rural	First year	undergraduate	Yes	No	No	No	Chemistry	No	Yes	No	No	No	No	No	No	No	No	#NULL!	#NULL!	#NULL!	#NULL!	#NULL!	Yes	#NULL!	#NULL!	#NULL!	17 to 21
450	20	Female	Single	No	Urban	First year	undergraduate	Yes	No	No	No	Chemistry	No	Yes	No	No	No	No	No	No	No	No	#NULL!	#NULL!	#NULL!	#NULL!	#NULL!	Yes	#NULL!	#NULL!	#NULL!	17 to 21
451	18	Female	Single	No	Rural	First year	undergraduate	Yes	No	No	No	Chemistry	No	Yes	No	No	No	No	No	No	No	No	#NULL!	#NULL!	#NULL!	#NULL!	#NULL!	Yes	#NULL!	#NULL!	#NULL!	17 to 21
452	17	Female	Single	No	Urban	First year	undergraduate	Yes	No	No	No	Chemistry	No	Yes	No	No	No	No	No	No	No	No	#NULL!	#NULL!	#NULL!	#NULL!	#NULL!	Yes	#NULL!	#NULL!	#NULL!	17 to 21
453	23	Male	Single	No	Rural	Third year	undergraduate	No	No	Yes	No	Biology	Yes	Yes	No	No	No	No	No	No	No	No	#NULL!	#NULL!	#NULL!	#NULL!	#NULL!	Yes	#NULL!	#NULL!	#NULL!	22 to 28
454	20	Male	Single	No	Rural	Second year	undergraduate	No	Yes	No	No	Biology	Yes	Yes	No	No	No	No	No	No	No	No	#NULL!	#NULL!	#NULL!	#NULL!	#NULL!	Yes	#NULL!	#NULL!	#NULL!	17 to 21
455	22	Male	Single	No	Rural	Second year	undergraduate	No	Yes	No	No	Chemistry	No	Yes	No	No	No	No	No	No	No	No	#NULL!	#NULL!	#NULL!	#NULL!	#NULL!	Yes	#NULL!	#NULL!	#NULL!	22 to 28
456	21	Male	Single	No	Rural	Second year	undergraduate	No	Yes	No	No	Chemistry	No	Yes	No	No	No	No	No	No	No	No	#NULL!	#NULL!	#NULL!	#NULL!	#NULL!	Yes	#NULL!	#NULL!	#NULL!	17 to 21
457	25	Male	Single	No	Rural	Second year	undergraduate	No	Yes	No	No	Chemistry	No	Yes	No	No	No	No	No	No	No	No	#NULL!	#NULL!	#NULL!	#NULL!	#NULL!	No	#NULL!	#NULL!	#NULL!	22 to 28
458	22	Male	Single	No	Rural	Third year	undergraduate	No	No	Yes	No	Physics	No	Yes	No	No	No	No	No	No	No	No	#NULL!	#NULL!	#NULL!	#NULL!	#NULL!	No	#NULL!	#NULL!	#NULL!	22 to 28
459	25	Female	Single	No	Urban	Third year	undergraduate	No	No	Yes	No	Chemistry	No	Yes	No	No	No	No	No	No	No	No	#NULL!	#NULL!	#NULL!	#NULL!	#NULL!	Yes	#NULL!	#NULL!	#NULL!	22 to 28
460	21	Female	Single	No	Urban	Second year	undergraduate	No	Yes	No	No	Biology	Yes	Yes	No	No	No	No	No	No	No	No	#NULL!	#NULL!	#NULL!	#NULL!	#NULL!	Yes	#NULL!	#NULL!	#NULL!	17 to 21
461	22	Male	Single	No	Urban	Second year	undergraduate	No	Yes	No	No	Biology	Yes	Yes	No	No	No	No	No	No	No	No	#NULL!	#NULL!	#NULL!	#NULL!	#NULL!	Yes	#NULL!	#NULL!	#NULL!	22 to 28
462	19	Female	Single	No	Rural	First year	undergraduate	Yes	No	No	No	Biology	Yes	Yes	No	No	No	No	No	No	No	No	#NULL!	#NULL!	#NULL!	#NULL!	#NULL!	Yes	#NULL!	#NULL!	#NULL!	17 to 21
463	19	Female	Single	No	Urban	First year	undergraduate	Yes	No	No	No	Biology	Yes	Yes	No	No	No	No	No	No	No	No	#NULL!	#NULL!	#NULL!	#NULL!	#NULL!	Yes	#NULL!	#NULL!	#NULL!	17 to 21
464	19	Female	Single	No	Urban	First year	undergraduate	Yes	No	No	No	Chemistry	No	Yes	No	No	No	No	No	No	No	No	#NULL!	#NULL!	#NULL!	#NULL!	#NULL!	Yes	#NULL!	#NULL!	#NULL!	17 to 21
465	18	Female	Single	No	Urban	First year	undergraduate	Yes	No	No	No	Chemistry	No	Yes	No	No	No	No	No	No	No	No	#NULL!	#NULL!	#NULL!	#NULL!	#NULL!	Yes	#NULL!	#NULL!	#NULL!	17 to 21
466	18	Female	Single	No	Urban	First year	undergraduate	Yes	No	No	No	Chemistry	No	Yes	No	No	No	No	No	No	No	No	#NULL!	#NULL!	#NULL!	#NULL!	#NULL!	Yes	#NULL!	#NULL!	#NULL!	17 to 21
467	19	Female	Single	No	Urban	First year	undergraduate	Yes	No	No	No	Chemistry	No	Yes	No	No	No	No	No	No	No	No	#NULL!	#NULL!	#NULL!	#NULL!	#NULL!	Yes	#NULL!	#NULL!	#NULL!	17 to 21
468	21	Female	Single	No	Rural	Third year	undergraduate	No	No	Yes	No	Biology	Yes	Yes	No	No	No	No	No	No	No	No	#NULL!	#NULL!	#NULL!	#NULL!	#NULL!	Yes	#NULL!	#NULL!	#NULL!	17 to 21
469	23	Female	Single	No	Urban	Master	graduate	No	No	No	Yes	Biology	Yes	Yes	No	No	No	No	No	No	No	No	#NULL!	#NULL!	#NULL!	#NULL!	#NULL!	Yes	#NULL!	#NULL!	#NULL!	22 to 28
470	21	Male	Single	No	Urban	Master	graduate	No	No	No	Yes	Geology	No	Yes	Yes	No	No	No	No	No	No	No	#NULL!	#NULL!	#NULL!	#NULL!	#NULL!	Yes	#NULL!	#NULL!	#NULL!	17 to 21
471	28	Female	Married	No	Urban	Master	graduate	No	No	No	Yes	Biology	Yes	Yes	Yes	No	No	No	No	No	No	Yes	Yes	Yes	Yes	Yes	Yes	Yes	4	High knowledge	Yes	22 to 28
472	26	Female	Single	No	Rural	Master	graduate	No	No	No	Yes	Biology	Yes	Yes	No	No	No	No	No	No	No	No	#NULL!	#NULL!	#NULL!	#NULL!	#NULL!	No	#NULL!	#NULL!	#NULL!	22 to 28
473	26	Male	Single	No	Urban	Master	graduate	No	No	No	Yes	Biology	Yes	Yes	No	No	No	No	No	No	No	No	#NULL!	#NULL!	#NULL!	#NULL!	#NULL!	Yes	#NULL!	#NULL!	#NULL!	22 to 28
474	24	Male	Single	No	Urban	Master	graduate	No	No	No	Yes	Biology	Yes	Yes	Yes	No	No	No	No	No	No	Yes	No	Yes	Yes	No	No	Yes	3	High knowledge	Yes	22 to 28
475	24	Male	Single	No	Urban	Master	graduate	No	No	No	Yes	Biology	Yes	Yes	Yes	No	No	No	No	No	No	Yes	Yes	Yes	Dont know	Dont know	No	Yes	1	Low knowledge	No	22 to 28
476	24	Male	Single	No	Urban	Master	graduate	No	No	No	Yes	Biology	Yes	Yes	No	Yes	No	No	No	No	No	No	#NULL!	#NULL!	#NULL!	#NULL!	#NULL!	Yes	#NULL!	#NULL!	#NULL!	22 to 28
477	27	Female	Single	No	Urban	Master	graduate	No	No	No	Yes	Biology	Yes	Yes	Yes	No	Yes	No	No	No	No	Yes	Dont know	Yes	Yes	Yes	No	Yes	3	High knowledge	Yes	22 to 28
478	28	Female	Single	No	Urban	Master	graduate	No	No	No	Yes	Biology	Yes	Yes	Yes	No	No	No	No	No	No	Yes	Dont know	Dont know	Dont know	No	No	Yes	0	Low knowledge	No	22 to 28
479	27	Female	Single	No	Urban	Master	graduate	No	No	No	Yes	Chemistry	No	Yes	No	Yes	No	No	No	No	No	No	#NULL!	#NULL!	#NULL!	#NULL!	#NULL!	Yes	#NULL!	#NULL!	#NULL!	22 to 28
